# Supplementary material for: Structural mechanism of bacteriophage lambda tail’s interaction with the bacterial receptor
Source: Nat Commun. 2024 May 17;15:4185. doi: 10.1038/s41467-024-48686-3 (PMC11101478; doi:10.1038/s41467-024-48686-3)
Supplement: Supplementary file 6 — Source Data [file 41467_2024_48686_MOESM6_ESM.xlsx]

## Sheet: Fig. 2g
S. sonnie 3070							E. coli							E. coli A384S
Time（s）	20 nM	10 nM	5 nM	2.5 nM	1.25 nM		Time（s）	20 nM	10 nM	5 nM	2.5 nM	1.25 nM		Time（s）	20 nM	10 nM	5 nM	2.5 nM	1.25 nM
0	0.00427685	0.00776226	0.00819608	0.00372999	0.00435287		0	0.00508278	0.00208653	0.00236315	0.00522985	-0.00328697		0	0.0133736	0.0159857	0.00557239	0.00761606	0.00255513
0.2	0.00423326	0.00746752	0.00796969	0.00339173	0.00431396		0.2	0.00489184	0.00215128	0.00219274	0.00420304	-0.00318259		0.2	0.0135508	0.0160305	0.00568374	0.00744985	0.00296352
0.4	0.00390599	0.00685558	0.00782425	0.00310031	0.00388692		0.4	0.00490808	0.00203081	0.00192651	0.00318218	-0.00318335		0.4	0.0137062	0.0163502	0.00564713	0.00741353	0.00325591
0.6	0.00399684	0.00652642	0.007536	0.00297692	0.00323717		0.6	0.00492508	0.00209947	0.0016493	0.0021406	-0.00296695		0.6	0.0143288	0.0165938	0.00579227	0.00741012	0.00363536
0.8	0.00419807	0.00636238	0.00726528	0.00283644	0.00320268		0.8	0.00490339	0.00231298	0.00120952	0.00167397	-0.0030579		0.8	0.014591	0.0170022	0.00566469	0.00727529	0.00387104
1	0.0044145	0.00634208	0.0071319	0.00275714	0.00307375		1	0.00529133	0.00277295	0.00141147	0.00081518	-0.00294839		1	0.0149943	0.0173478	0.00572232	0.00745066	0.00380898
1.2	0.0047426	0.00614346	0.00693608	0.00270754	0.00278704		1.2	0.00588826	0.0033046	0.00131219	0.00029339	-0.00291005		1.2	0.0155024	0.017861	0.00587495	0.00776447	0.00410666
1.4	0.00550103	0.00570997	0.00665343	0.00282692	0.00277835		1.4	0.00665494	0.00380868	0.00125942	0.00017835	-0.00304824		1.4	0.0163212	0.0181948	0.00606812	0.00837272	0.00439259
1.6	0.00641463	0.00621111	0.00662321	0.00273858	0.00307258		1.6	0.00735923	0.00437342	0.00128309	0.00027198	-0.00291162		1.6	0.0168207	0.0186331	0.00627202	0.0087731	0.00468349
1.8	0.00726909	0.00651856	0.00664299	0.00293608	0.00305547		1.8	0.00804	0.00503272	0.0013632	0.00039976	-0.00264665		1.8	0.0172566	0.0188277	0.00678853	0.0090674	0.00475615
2	0.00811683	0.00722302	0.00704973	0.00363253	0.00334063		2	0.00865859	0.00574565	0.00192085	0.00089698	-0.00264837		2	0.0178219	0.0190066	0.00741594	0.00921146	0.00487808
2.2	0.00922112	0.0080623	0.00745567	0.00398851	0.00370102		2.2	0.00933667	0.00671452	0.00267353	0.00152842	-0.00267403		2.2	0.0185451	0.019232	0.00782833	0.00971901	0.00495955
2.4	0.0101419	0.00842826	0.00783214	0.00388317	0.0037147		2.4	0.0100257	0.00721364	0.00347822	0.00153601	-0.00216634		2.4	0.0191044	0.0203729	0.00805333	0.0104067	0.00484884
2.6	0.0111178	0.00880682	0.00841277	0.00421206	0.00375284		2.6	0.0110525	0.00787595	0.00394878	0.00174433	-0.00193761		2.6	0.0198775	0.0211388	0.00885531	0.0106232	0.00473733
2.8	0.011803	0.00905297	0.00823988	0.00464793	0.00366289		2.8	0.0120015	0.00822617	0.00437153	0.00191839	-0.00154038		2.8	0.0210302	0.0219613	0.00926222	0.0105016	0.00488829
3	0.0128139	0.00959547	0.00813913	0.00487485	0.00377827		3	0.0131687	0.00874591	0.00505587	0.00221059	-0.00133031		3	0.0219974	0.0221652	0.00986443	0.0109396	0.0051307
3.2	0.0142282	0.010529	0.00835625	0.00544399	0.00380819		3.2	0.0141507	0.00892306	0.00536376	0.00215608	-0.00091662		3.2	0.022909	0.0224636	0.0102414	0.0111005	0.00525847
3.4	0.0153936	0.011237	0.0089678	0.00566215	0.00378967		3.4	0.0151353	0.00963769	0.00611315	0.00237859	-0.00094472		3.4	0.0238807	0.0225385	0.0104783	0.0114961	0.00557584
3.6	0.0163404	0.0118923	0.009837	0.00595585	0.00368447		3.6	0.0160042	0.0101073	0.00672033	0.00255189	-0.0005981		3.6	0.0244814	0.0230472	0.0108275	0.0116839	0.00586251
3.8	0.0175783	0.0127738	0.0102477	0.00659602	0.00384161		3.8	0.0168512	0.010548	0.00711271	0.00256395	-0.0005177		3.8	0.0255928	0.0233109	0.0111116	0.0113555	0.00634528
4	0.0184121	0.0134508	0.0106753	0.00692334	0.00437184		4	0.0178138	0.0106416	0.00729768	0.00252062	-2.466e-05		4	0.0262243	0.0238986	0.0114941	0.011263	0.00713192
4.2	0.0192397	0.0140356	0.011391	0.00739867	0.00501662		4.2	0.0183381	0.0107349	0.00782174	0.00274222	-0.00016832		4.2	0.0274448	0.024141	0.0118491	0.0112003	0.0075264
4.4	0.0201518	0.0147284	0.0117524	0.0076368	0.00508142		4.4	0.0189959	0.0108061	0.00795494	0.00277585	-0.00025275		4.4	0.0281941	0.0244605	0.0119127	0.0112135	0.0076262
4.6	0.0213365	0.0154526	0.0122755	0.00811567	0.00524889		4.6	0.0199606	0.011153	0.00801393	0.00305565	-2.822e-05		4.6	0.0289007	0.0249632	0.0121414	0.0117313	0.00782491
4.8	0.0221408	0.0162843	0.0127671	0.00819825	0.00598914		4.8	0.0205327	0.0116371	0.00811723	0.00365202	-0.00025697		4.8	0.0293592	0.0253956	0.0122987	0.0116947	0.00798398
5	0.0229828	0.0165056	0.0132235	0.00851921	0.00602261		5	0.0213423	0.0123418	0.00854955	0.00355511	9.428e-05		5	0.0301905	0.0255364	0.0123965	0.0121266	0.00809954
5.2	0.023697	0.0168936	0.0138437	0.00835627	0.00644576		5.2	0.0220966	0.0129316	0.00844706	0.00407445	0.00032585		5.2	0.0307918	0.025608	0.0126143	0.0124102	0.00827139
5.4	0.0246541	0.0174182	0.0143061	0.00827849	0.00696988		5.4	0.0230088	0.0134719	0.00851034	0.00471381	0.00059378		5.4	0.031266	0.0257244	0.0129338	0.0126689	0.0083966
5.6	0.0253118	0.0183111	0.0146678	0.00845269	0.00730972		5.6	0.0234759	0.0140003	0.00895221	0.00490972	0.00122935		5.6	0.0313517	0.0263844	0.01315	0.0124104	0.00833348
5.8	0.0260704	0.0185899	0.0151346	0.00859536	0.00699821		5.8	0.0240214	0.0146659	0.0094167	0.00527688	0.00147712		5.8	0.0315751	0.0263841	0.0133969	0.012223	0.00815069
6	0.0270443	0.0190476	0.0153123	0.00820929	0.0074407		6	0.024394	0.0153065	0.00986635	0.00524116	0.00162053		6	0.0321018	0.026353	0.0136846	0.01186	0.0083078
6.2	0.0278496	0.0194071	0.0156569	0.00784631	0.0072009		6.2	0.0248156	0.015963	0.00997617	0.0051558	0.00225579		6.2	0.0330111	0.0270046	0.0136171	0.0118986	0.00824225
6.4	0.0289493	0.0201122	0.0159596	0.00785233	0.00711877		6.4	0.0255201	0.0163253	0.00996565	0.00525583	0.00234902		6.4	0.033774	0.0278755	0.0138494	0.0121706	0.00810193
6.6	0.0302817	0.0205542	0.0162149	0.00840205	0.00690916		6.6	0.0264394	0.0172338	0.00998959	0.00566189	0.00202907		6.6	0.0348333	0.0286066	0.013852	0.0122261	0.00818781
6.8	0.031276	0.021164	0.0161708	0.00855602	0.00655433		6.8	0.0270186	0.0175538	0.0101622	0.00579474	0.00242037		6.8	0.0357095	0.029098	0.0137671	0.0123304	0.00827179
7	0.0321982	0.0217124	0.0163324	0.00884749	0.00670321		7	0.0281274	0.017796	0.0105957	0.0063227	0.00251121		7	0.0366355	0.0296723	0.0146064	0.0123668	0.00824984
7.2	0.0335988	0.0222651	0.016447	0.00917018	0.00682041		7.2	0.0289657	0.0184143	0.0107828	0.0059357	0.00271554		7.2	0.037372	0.0301562	0.014807	0.0125534	0.00818284
7.4	0.0346307	0.0227469	0.0166472	0.0091385	0.00700014		7.4	0.0295395	0.0188011	0.0110292	0.00626044	0.00252014		7.4	0.0380627	0.0305915	0.0153418	0.0128374	0.00820383
7.6	0.0358116	0.0234799	0.0167709	0.00972801	0.00706745		7.6	0.0301841	0.0188785	0.0114382	0.00628535	0.00298949		7.6	0.0385576	0.0308437	0.0158537	0.0128026	0.00793321
7.8	0.0373716	0.0237761	0.0169998	0.0100986	0.0077304		7.8	0.0305511	0.0187549	0.0113517	0.00650836	0.00298656		7.8	0.039282	0.0311843	0.0161887	0.0124546	0.00795536
8	0.0382279	0.0239645	0.0171258	0.0105281	0.00801605		8	0.0310067	0.0187223	0.0116938	0.00682648	0.00317239		8	0.0398874	0.0315626	0.0165594	0.0125482	0.00841697
8.2	0.0394408	0.0240674	0.0174054	0.0109241	0.00813672		8.2	0.0312281	0.0190529	0.0118122	0.00759583	0.00304994		8.2	0.0405877	0.0317289	0.0167371	0.0127365	0.0083091
8.4	0.0407019	0.0246312	0.01743	0.0110486	0.00881548		8.4	0.0315072	0.0191648	0.0117364	0.00774935	0.00298171		8.4	0.0406952	0.0320701	0.0168185	0.0132091	0.00807332
8.6	0.0412805	0.024626	0.0179081	0.0113515	0.00915293		8.6	0.0321354	0.0194066	0.0120453	0.00796966	0.00319387		8.6	0.0410485	0.0326002	0.016945	0.0142597	0.00803319
8.8	0.0420456	0.0251277	0.0182011	0.0114195	0.00936778		8.8	0.0324554	0.0196774	0.012448	0.00818617	0.00309797		8.8	0.0418281	0.0325121	0.0171659	0.0143773	0.00821963
9	0.0427743	0.0255959	0.0185334	0.0116378	0.00963521		9	0.032672	0.0198526	0.0128331	0.00820983	0.00353211		9	0.0420749	0.0322437	0.0166974	0.014817	0.00808083
9.2	0.0437527	0.0264649	0.0192054	0.0112893	0.0101694		9.2	0.0332066	0.0204227	0.0130383	0.00854963	0.00370373		9.2	0.0422705	0.0325587	0.0167583	0.0150646	0.0076381
9.4	0.0448515	0.0271239	0.0194829	0.0115191	0.010196		9.4	0.0337737	0.0208144	0.0133002	0.00888745	0.00388158		9.4	0.0424442	0.0332027	0.0166556	0.01533	0.00795663
9.6	0.0454854	0.0272321	0.0197218	0.0117973	0.00995058		9.6	0.0340241	0.0213326	0.0136493	0.00867224	0.0039124		9.6	0.0424081	0.0337867	0.0167276	0.0157455	0.0080408
9.8	0.0465211	0.0276262	0.0200918	0.0117779	0.00995618		9.8	0.0346769	0.021501	0.0139165	0.00876721	0.00400724		9.8	0.0430439	0.0340506	0.0167394	0.0160769	0.00791536
10	0.0475206	0.0283119	0.0201346	0.0118979	0.0098835		10	0.0348721	0.0219039	0.0137196	0.00862131	0.00441061		10	0.0439435	0.0345027	0.0170211	0.0158315	0.00818046
10.2	0.0482926	0.029355	0.0208267	0.0125599	0.00965276		10.2	0.0353671	0.0225718	0.0139166	0.0089386	0.0049438		10.2	0.0449683	0.035289	0.0169569	0.0162543	0.00830053
10.4	0.0491196	0.0301524	0.0213253	0.0128352	0.00965654		10.4	0.0361069	0.0227541	0.014212	0.00908868	0.00444032		10.4	0.0456429	0.0360123	0.0172113	0.0163813	0.00847302
10.6	0.0499613	0.0304343	0.0219229	0.0134291	0.00971173		10.6	0.0369442	0.0231877	0.0146759	0.00917291	0.00489113		10.6	0.0466352	0.0362813	0.0170595	0.0165335	0.00857637
10.8	0.0505088	0.0310712	0.0219764	0.0136501	0.00972183		10.8	0.0375258	0.023259	0.0151995	0.00904213	0.00538106		10.8	0.0472274	0.0366961	0.017216	0.0164242	0.00860994
11	0.051578	0.0314367	0.0221204	0.0141314	0.0100508		11	0.038241	0.0236407	0.015453	0.00924295	0.00560443		11	0.0478649	0.0372515	0.017477	0.0164086	0.00896475
11.2	0.0527601	0.0318491	0.0223021	0.01452	0.0104265		11.2	0.0390033	0.0241467	0.015396	0.00902597	0.00616111		11.2	0.0486676	0.037341	0.0177738	0.0167517	0.00917746
11.4	0.0536454	0.0327361	0.0226144	0.0147594	0.0102929		11.4	0.039188	0.0239556	0.0155182	0.00948814	0.00615596		11.4	0.0489304	0.0369903	0.0177637	0.0171231	0.00927358
11.6	0.0546582	0.0333083	0.0230612	0.0148823	0.010436		11.6	0.0395625	0.0239748	0.015846	0.00971437	0.00644195		11.6	0.0496767	0.0369469	0.0185119	0.0170995	0.00947065
11.8	0.0553644	0.0331595	0.0234663	0.0151325	0.0109809		11.8	0.0403025	0.0241788	0.015742	0.0102517	0.00640737		11.8	0.050761	0.0370612	0.0190887	0.0173195	0.00981682
12	0.055877	0.0334333	0.0237196	0.015337	0.0107795		12	0.0405397	0.0245461	0.0159294	0.0106598	0.00629223		12	0.0516518	0.037212	0.019145	0.0177715	0.0101735
12.2	0.0565692	0.0336448	0.0239258	0.0148996	0.011064		12.2	0.0410329	0.0248062	0.0155056	0.0111186	0.00604548		12.2	0.0523221	0.0376748	0.0193687	0.0178341	0.0100041
12.4	0.0574468	0.0341849	0.0242096	0.0146778	0.0115702		12.4	0.0417166	0.0250188	0.0156486	0.0106001	0.00610975		12.4	0.0529645	0.0378917	0.0191398	0.0178961	0.0101064
12.6	0.0581845	0.0345472	0.0245271	0.0148279	0.0112637		12.6	0.0424797	0.0250523	0.0157576	0.0101893	0.00592072		12.6	0.0538216	0.0384601	0.0196613	0.0185221	0.0102771
12.8	0.0591545	0.0355092	0.0247536	0.0146635	0.0109958		12.8	0.0430303	0.0252967	0.0158381	0.0103946	0.00566812		12.8	0.0549765	0.0385801	0.0201815	0.0184931	0.0105562
13	0.0600496	0.0361645	0.0251448	0.0145146	0.0109988		13	0.0432706	0.0258123	0.0158434	0.0104811	0.00560178		13	0.0555902	0.038796	0.0202272	0.0187435	0.0102851
13.2	0.0613039	0.0366007	0.0259057	0.0142963	0.0109099		13.2	0.0437122	0.026653	0.0158934	0.0107057	0.00534949		13.2	0.0562652	0.039493	0.0206009	0.0189968	0.0104165
13.4	0.0620864	0.037197	0.0264776	0.0145123	0.0105814		13.4	0.0438791	0.0269153	0.0160265	0.0110202	0.00513946		13.4	0.0566757	0.0394996	0.0209991	0.0190475	0.0104411
13.6	0.0627867	0.0372863	0.0267921	0.0145433	0.0105364		13.6	0.0442971	0.0271491	0.0160841	0.0106932	0.00492023		13.6	0.0569557	0.0399888	0.021441	0.019139	0.0103127
13.8	0.063817	0.0382174	0.0267809	0.0152007	0.0108508		13.8	0.0449262	0.0272045	0.0163549	0.0109591	0.00541206		13.8	0.0577068	0.0407064	0.0214571	0.0192074	0.0100074
14	0.0646624	0.0389317	0.0271364	0.0154346	0.0108315		14	0.0452456	0.0276405	0.016388	0.0112327	0.0057568		14	0.0581367	0.0411803	0.021493	0.0192296	0.0100607
14.2	0.0652723	0.0399952	0.0272601	0.0157263	0.0114588		14.2	0.04603	0.0279848	0.016933	0.0115841	0.0058083		14.2	0.0582939	0.0417783	0.0213259	0.0191906	0.0100645
14.4	0.0661102	0.0405272	0.0278497	0.01614	0.0119323		14.4	0.0464538	0.0280817	0.0175124	0.0117945	0.00600692		14.4	0.0584599	0.0424439	0.0216148	0.0191889	0.0100953
14.6	0.0672938	0.0411427	0.0280305	0.016883	0.0123128		14.6	0.0471462	0.0284638	0.0180802	0.0120413	0.00668061		14.6	0.0585695	0.0426912	0.0215911	0.0195107	0.0102389
14.8	0.0683572	0.0418845	0.0282672	0.0172696	0.0126339		14.8	0.0473413	0.0287164	0.0184019	0.0124557	0.0071571		14.8	0.0587946	0.0434508	0.0218223	0.019577	0.0102838
15	0.0694785	0.0426163	0.0286337	0.0179164	0.0132634		15	0.0474994	0.0289605	0.0186601	0.0128602	0.00739696		15	0.0594936	0.0439945	0.0218836	0.019444	0.0106088
15.2	0.0704925	0.0429668	0.0289994	0.0182195	0.0139834		15.2	0.0477931	0.0291598	0.0189469	0.0133362	0.00786265		15.2	0.06002	0.0440898	0.0222793	0.0194094	0.0104383
15.4	0.0714787	0.0436209	0.0294782	0.0189078	0.0138909		15.4	0.0478968	0.0293133	0.0193056	0.0140015	0.00753924		15.4	0.0601714	0.0444791	0.0222401	0.0196045	0.0104031
15.6	0.0722337	0.0437263	0.0296615	0.0189307	0.0140151		15.6	0.0483869	0.0293475	0.0195056	0.0141109	0.0076642		15.6	0.0608099	0.0448514	0.0229963	0.0194971	0.0106359
15.8	0.0730676	0.0442003	0.0299384	0.0193287	0.0143366		15.8	0.0489385	0.029676	0.0197644	0.0144312	0.0076346		15.8	0.0617968	0.0452041	0.0231103	0.0196037	0.0107448
16	0.0738849	0.0448621	0.0299943	0.0190026	0.0143871		16	0.048807	0.0294192	0.0198769	0.0144383	0.0071753		16	0.0622526	0.0454662	0.023264	0.0195511	0.01065
16.2	0.0749859	0.0456182	0.029836	0.0190602	0.0146056		16.2	0.0490223	0.029732	0.0198047	0.0141436	0.00707912		16.2	0.0633505	0.0458259	0.0236602	0.0194235	0.0109714
16.4	0.0758953	0.0461125	0.0300065	0.0197285	0.0145124		16.4	0.0494183	0.0298876	0.0202483	0.0136159	0.00736013		16.4	0.0644584	0.0464664	0.0237373	0.0191125	0.0111816
16.6	0.0769326	0.046787	0.030252	0.0198422	0.014218		16.6	0.0495206	0.0300433	0.0204646	0.0135359	0.00700573		16.6	0.0658188	0.0471029	0.0243025	0.0195661	0.011195
16.8	0.0774891	0.0470647	0.0304868	0.0193291	0.0140448		16.8	0.0496615	0.0306723	0.0209337	0.0134222	0.00686386		16.8	0.0667859	0.0470809	0.0243202	0.0195077	0.0111237
17	0.0782479	0.0467757	0.0306455	0.0191838	0.0138812		17	0.0499111	0.031101	0.0211883	0.0131831	0.00658052		17	0.0673588	0.0470681	0.0241374	0.0197651	0.0108539
17.2	0.0790573	0.0470208	0.0311453	0.0194424	0.0138303		17.2	0.0498979	0.0314668	0.0214295	0.013327	0.00653469		17.2	0.067682	0.0472609	0.0243385	0.0192995	0.0109784
17.4	0.0798383	0.0472785	0.0313856	0.0194659	0.013782		17.4	0.0498821	0.0317561	0.0213825	0.0130264	0.00629445		17.4	0.0684448	0.0472097	0.0243999	0.0192613	0.0106213
17.6	0.0807196	0.047616	0.0315655	0.0194854	0.0139139		17.6	0.0502958	0.0319005	0.0214107	0.0126611	0.00659428		17.6	0.0689847	0.0477776	0.0241364	0.0195126	0.0107072
17.8	0.0814075	0.0480877	0.031592	0.0201561	0.0141671		17.8	0.0504884	0.0319546	0.0211956	0.0127131	0.00729706		17.8	0.0694737	0.0481968	0.0240393	0.0201645	0.0105009
18	0.0821827	0.0482368	0.0321114	0.0200249	0.014453		18	0.0507153	0.0322999	0.0213397	0.0128132	0.00749539		18	0.0699511	0.0484847	0.0242555	0.0202922	0.0106917
18.2	0.0829773	0.0491912	0.0321761	0.0202814	0.0148522		18.2	0.0511569	0.0327255	0.0215529	0.0132789	0.00779501		18.2	0.0706206	0.0488397	0.024322	0.0202124	0.0107541
18.4	0.0842727	0.0499398	0.0331202	0.0200468	0.0152665		18.4	0.05092	0.0330784	0.02193	0.0132449	0.00848973		18.4	0.0711467	0.0490214	0.024732	0.0206149	0.0110153
18.6	0.0853577	0.0502556	0.0335246	0.0199879	0.0154324		18.6	0.0512538	0.0333922	0.0217729	0.0135567	0.00847615		18.6	0.0716009	0.0495231	0.0248009	0.0204858	0.0109671
18.8	0.0861627	0.0506552	0.0342864	0.0198645	0.0158016		18.8	0.0512947	0.0335351	0.0217084	0.0139154	0.00894215		18.8	0.0722415	0.0501821	0.0249439	0.0203224	0.0108273
19	0.0870939	0.0510399	0.0345327	0.0201509	0.0161418		19	0.0514628	0.0338994	0.021783	0.014279	0.00897312		19	0.0728606	0.0506675	0.0248995	0.0200095	0.0109953
19.2	0.0880077	0.0514529	0.0350573	0.0202616	0.0163317		19.2	0.0518585	0.0344595	0.0218935	0.014996	0.00916762		19.2	0.0733454	0.0511501	0.0251364	0.0200976	0.0106673
19.4	0.088961	0.0517567	0.0354897	0.0205133	0.015943		19.4	0.0522962	0.0346213	0.0218567	0.0152427	0.00941353		19.4	0.0737461	0.0515677	0.0254943	0.0201609	0.0106516
19.6	0.0897069	0.0522162	0.0358083	0.0203829	0.0161333		19.6	0.0529565	0.0344003	0.0218474	0.0152518	0.00991952		19.6	0.074272	0.0514494	0.0259951	0.0203197	0.01094
19.8	0.0906527	0.0530759	0.0360221	0.0206104	0.0161902		19.8	0.053477	0.0344132	0.0218024	0.0156234	0.010204		19.8	0.0752248	0.0518083	0.026601	0.0203361	0.0112722
20	0.0915231	0.0537739	0.0363415	0.0206035	0.0159803		20	0.0537144	0.0342254	0.0221289	0.015861	0.0103821		20	0.0758893	0.052253	0.0269302	0.0205644	0.0110379
20.2	0.0923584	0.0542299	0.0367394	0.0209674	0.0159191		20.2	0.0544946	0.0347947	0.0224796	0.015884	0.0103887		20.2	0.0765782	0.0527169	0.0272275	0.0208806	0.0112586
20.4	0.0927802	0.0544984	0.0370306	0.0211655	0.0159596		20.4	0.0550904	0.0348482	0.0229254	0.0160399	0.0104662		20.4	0.0771008	0.0533728	0.0269951	0.0205756	0.0111067
20.6	0.0937457	0.0551662	0.0371975	0.0210742	0.0158407		20.6	0.0553801	0.0352411	0.0230283	0.0162952	0.0102911		20.6	0.0776179	0.0537282	0.0270743	0.0208545	0.0110542
20.8	0.0941623	0.0553354	0.0373818	0.0213763	0.0157142		20.8	0.0562223	0.03564	0.0234816	0.0162742	0.0100823		20.8	0.0778614	0.0540037	0.027464	0.0210275	0.0108086
21	0.0946375	0.0558353	0.0375422	0.0218697	0.0158117		21	0.0569308	0.0358204	0.0237359	0.0164371	0.00994482		21	0.0783916	0.0542784	0.0276148	0.0214993	0.0114401
21.2	0.0955841	0.056255	0.0380001	0.0223095	0.0157693		21.2	0.0572548	0.0361554	0.0239371	0.0166116	0.0101945		21.2	0.0789775	0.054582	0.0281137	0.0214182	0.0116562
21.4	0.0964815	0.0566951	0.0383544	0.0227499	0.016117		21.4	0.0578412	0.0364467	0.0238616	0.016182	0.0102035		21.4	0.0802117	0.0546112	0.0283108	0.0220671	0.0115238
21.6	0.0969739	0.0573849	0.0390644	0.0232211	0.0161286		21.6	0.0583107	0.0366245	0.0237706	0.0163315	0.0105295		21.6	0.0805534	0.05501	0.0282124	0.022179	0.0116383
21.8	0.0977851	0.0577484	0.0393074	0.023691	0.0165552		21.8	0.058566	0.0369456	0.0237821	0.0163493	0.0104951		21.8	0.0812143	0.0554001	0.0285335	0.0226138	0.0118541
22	0.0984533	0.0586207	0.0396572	0.0236408	0.0170726		22	0.0588859	0.0377016	0.024068	0.0164589	0.0102497		22	0.0817086	0.0554485	0.0285594	0.0223452	0.012107
22.2	0.0993848	0.0594713	0.0398808	0.0238881	0.0174043		22.2	0.0589582	0.0380882	0.0243123	0.0166207	0.00998326		22.2	0.082197	0.0557759	0.0283143	0.022192	0.0120509
22.4	0.10051	0.0604525	0.040394	0.0237899	0.0175495		22.4	0.0586393	0.0382834	0.0243925	0.0167229	0.0096472		22.4	0.0822133	0.0561891	0.0283315	0.0224969	0.0123918
22.6	0.101393	0.0605694	0.0405718	0.0241112	0.0175953		22.6	0.0589213	0.0384084	0.0242884	0.0167896	0.00956094		22.6	0.0824351	0.0567495	0.02838	0.0226564	0.0121392
22.8	0.102085	0.0610799	0.0409249	0.0241685	0.0177556		22.8	0.059225	0.0386259	0.0247387	0.0166698	0.00977807		22.8	0.0829753	0.057317	0.0285353	0.0230759	0.0120244
23	0.103085	0.0619108	0.0408385	0.0243095	0.0180038		23	0.0596099	0.0390959	0.024802	0.0164254	0.00964964		23	0.083265	0.057535	0.0284057	0.0230427	0.0120137
23.2	0.103924	0.0624297	0.0409386	0.0243153	0.0182233		23.2	0.0598442	0.0391442	0.0251102	0.0162591	0.00973726		23.2	0.0837841	0.0577235	0.0283844	0.0233298	0.0118793
23.4	0.104964	0.0628304	0.0408544	0.0241359	0.0184983		23.4	0.060158	0.0389932	0.025177	0.0159931	0.00994751		23.4	0.0842393	0.0579683	0.0285985	0.0233675	0.0116764
23.6	0.105862	0.0635321	0.0409354	0.0241869	0.0186783		23.6	0.0606421	0.0389568	0.0257118	0.0160732	0.0103046		23.6	0.0849923	0.058261	0.0290573	0.0233085	0.0118501
23.8	0.106406	0.0642313	0.0409927	0.0244233	0.0185461		23.8	0.0608273	0.0387758	0.0260906	0.0156066	0.0105885		23.8	0.0853578	0.0584783	0.0293354	0.0231693	0.0116992
24	0.106924	0.0648356	0.0412364	0.0245164	0.0185564		24	0.0606407	0.038833	0.0266494	0.0161078	0.0101758		24	0.0858042	0.059084	0.0293624	0.0231977	0.011297
24.2	0.107621	0.0648211	0.0411192	0.0249457	0.0187318		24.2	0.0607811	0.0391949	0.0265827	0.0161662	0.00998147		24.2	0.0858327	0.0591835	0.0297361	0.0228282	0.0113252
24.4	0.108297	0.0656283	0.0410462	0.0252521	0.0192174		24.4	0.060256	0.0388587	0.0268527	0.0162377	0.0100968		24.4	0.0866286	0.059407	0.0299599	0.0227267	0.0115674
24.6	0.108941	0.0665007	0.0411159	0.0254228	0.0191197		24.6	0.0605046	0.0394087	0.0269785	0.016588	0.00998914		24.6	0.0869527	0.0593717	0.0307014	0.0229432	0.0119394
24.8	0.109732	0.0668618	0.0415331	0.0255698	0.0189211		24.8	0.0609555	0.0399723	0.0275116	0.0165577	0.00981354		24.8	0.0874239	0.0598847	0.0312616	0.0231236	0.0123759
25	0.109966	0.0674545	0.0417208	0.0253895	0.0189417		25	0.0613142	0.0400479	0.0273909	0.0165141	0.00971513		25	0.0878256	0.060263	0.0315517	0.0232788	0.0127465
25.2	0.110734	0.068	0.0420798	0.0254768	0.0188959		25.2	0.0615362	0.0403797	0.0275437	0.0167833	0.0101027		25.2	0.0885241	0.0604097	0.03217	0.0232152	0.0126205
25.4	0.111025	0.0684561	0.0428358	0.0258045	0.0190968		25.4	0.0620877	0.0407115	0.0273903	0.0170272	0.0103117		25.4	0.089422	0.0607476	0.0324848	0.0235069	0.0124032
25.6	0.111366	0.0689721	0.0434015	0.02596	0.0189577		25.6	0.0619845	0.041155	0.0273209	0.0173957	0.0104472		25.6	0.0897707	0.0614329	0.032389	0.0237969	0.0130575
25.8	0.112471	0.069378	0.0436756	0.0260232	0.0189636		25.8	0.0623018	0.0416092	0.0276265	0.0176942	0.0103628		25.8	0.0902672	0.0616501	0.0327069	0.0243063	0.013446
26	0.113008	0.0698037	0.043947	0.0262795	0.0193331		26	0.0623785	0.0419899	0.0276726	0.0177689	0.0105017		26	0.0903516	0.0619725	0.0327838	0.0246307	0.0134993
26.2	0.113878	0.0702643	0.0443469	0.0265032	0.0191527		26.2	0.0625056	0.042181	0.0278336	0.0181648	0.0102746		26.2	0.090759	0.0623963	0.0329097	0.02492	0.0134247
26.4	0.114858	0.0710246	0.0446297	0.0266027	0.01911		26.4	0.0628587	0.0420996	0.0278467	0.018704	0.0106346		26.4	0.0909927	0.0631469	0.0330877	0.0254845	0.0134284
26.6	0.115661	0.0712263	0.0448351	0.0267744	0.0195101		26.6	0.0632109	0.0421331	0.0280205	0.0188149	0.0111056		26.6	0.0912473	0.0637626	0.0334198	0.0259265	0.0132545
26.8	0.116349	0.0714299	0.0451979	0.0268255	0.0197869		26.8	0.0638402	0.0423351	0.0279671	0.0189572	0.0114672		26.8	0.0919051	0.0643316	0.0334612	0.0263156	0.0132214
27	0.116849	0.0720737	0.0453013	0.0267208	0.0200354		27	0.0643978	0.0421	0.0280135	0.0185508	0.0114807		27	0.0918977	0.0645075	0.0331074	0.0262639	0.0133397
27.2	0.117565	0.0725366	0.0457669	0.0268495	0.0200654		27.2	0.0645547	0.0418731	0.0283385	0.0183896	0.011951		27.2	0.0924951	0.0650279	0.0332102	0.0264156	0.0131713
27.4	0.118387	0.0727657	0.0457261	0.0268742	0.0201058		27.4	0.0649038	0.0419776	0.0283763	0.0186989	0.012041		27.4	0.0928496	0.0653929	0.0333453	0.0263955	0.0131605
27.6	0.118905	0.0728154	0.0460672	0.02719	0.0199388		27.6	0.0650161	0.0418417	0.0288849	0.018644	0.0126621		27.6	0.0934718	0.065521	0.033568	0.0260157	0.0132452
27.8	0.119596	0.0733656	0.046574	0.0275547	0.0200328		27.8	0.0652141	0.0417031	0.0287304	0.0187892	0.0129987		27.8	0.0939777	0.0657093	0.0335854	0.0259967	0.0131307
28	0.120515	0.0737405	0.0470057	0.0276862	0.0196685		28	0.0653311	0.0420773	0.028723	0.0196912	0.0127208		28	0.0945653	0.066082	0.0338277	0.0257484	0.0132986
28.2	0.121367	0.0736332	0.0471183	0.0278175	0.0198508		28.2	0.0654951	0.0421618	0.0285819	0.0196268	0.0129852		28.2	0.095017	0.0656924	0.0341351	0.0256486	0.0133088
28.4	0.122067	0.0744128	0.0473338	0.0278515	0.0199641		28.4	0.0655475	0.0420858	0.0287654	0.0194714	0.0130037		28.4	0.0958496	0.0658539	0.034595	0.0258732	0.0134458
28.6	0.122472	0.0746318	0.0473144	0.0276888	0.0194571		28.6	0.0658437	0.0429361	0.028859	0.0196417	0.0124919		28.6	0.0963708	0.0661925	0.0345455	0.0259457	0.0132552
28.8	0.12322	0.0748765	0.0476084	0.0276544	0.019117		28.8	0.0661345	0.0430623	0.0288707	0.0195295	0.0125357		28.8	0.0972003	0.0666852	0.0345778	0.0259634	0.0131964
29	0.123473	0.0752813	0.0481062	0.0274671	0.0191583		29	0.0663622	0.042761	0.0288465	0.0195437	0.0123236		29	0.0979254	0.0671333	0.0348094	0.0256594	0.0128543
29.2	0.124094	0.0752749	0.0485454	0.0276959	0.01911		29.2	0.066364	0.0431771	0.0292439	0.0197744	0.0123018		29.2	0.0991093	0.0673568	0.0349984	0.0257135	0.013019
29.4	0.124686	0.0750905	0.049003	0.0277982	0.0189698		29.4	0.066421	0.0438164	0.0290703	0.0205186	0.0122269		29.4	0.0996285	0.0673801	0.03503	0.0260963	0.0129011
29.6	0.125206	0.075601	0.0493834	0.0281027	0.0189404		29.6	0.0660164	0.0442769	0.0291602	0.0207902	0.0119563		29.6	0.100054	0.0679581	0.0346212	0.0263979	0.0134863
29.8	0.126049	0.0753418	0.0497674	0.0282236	0.0189209		29.8	0.066015	0.0446816	0.0299399	0.0210237	0.0116318		29.8	0.100568	0.0681897	0.0349751	0.0265229	0.0133108
30	0.126586	0.0761332	0.0499493	0.0286809	0.0191881		30	0.0660938	0.045164	0.0299637	0.0213023	0.0112421		30	0.101025	0.068489	0.0351692	0.026815	0.0132589
30.2	0.127777	0.0769002	0.0500889	0.0286858	0.0191044		30.2	0.0664221	0.0451638	0.0302057	0.0215399	0.0109959		30.2	0.101262	0.0689157	0.0352805	0.0268258	0.0130572
30.4	0.128775	0.0777172	0.0509563	0.028647	0.0195039		30.4	0.0668418	0.0452955	0.0305011	0.0220236	0.0112248		30.4	0.101209	0.0698359	0.035646	0.0270019	0.0130212
30.6	0.129092	0.078114	0.0511834	0.0289679	0.019622		30.6	0.0672052	0.0455673	0.0306974	0.0218481	0.0112904		30.6	0.101519	0.0702038	0.0362382	0.0271194	0.0131282
30.8	0.129547	0.0788059	0.0513941	0.029148	0.0200964		30.8	0.067835	0.0456403	0.030663	0.0213016	0.0112352		30.8	0.101913	0.0709386	0.036388	0.0269854	0.0127636
31	0.129839	0.0798293	0.0516903	0.0292629	0.0201379		31	0.0680855	0.0456964	0.030854	0.0208766	0.0107667		31	0.102114	0.0716115	0.0365201	0.0268711	0.0130784
31.2	0.13089	0.0805025	0.0518144	0.029747	0.0204234		31.2	0.068466	0.0457331	0.0309502	0.0208112	0.0107612		31.2	0.102831	0.0719901	0.0369169	0.0269951	0.0130039
31.4	0.132047	0.0813154	0.0518328	0.0299642	0.0205787		31.4	0.0690946	0.045608	0.0309985	0.0209683	0.0106663		31.4	0.10311	0.0725003	0.0367416	0.0270253	0.0131631
31.6	0.132702	0.0823264	0.0520005	0.0300706	0.0209206		31.6	0.0692432	0.0456029	0.0312206	0.0210657	0.0113887		31.6	0.103887	0.0730725	0.0368186	0.0269801	0.013022
31.8	0.133641	0.0836784	0.0521044	0.0298077	0.0211559		31.8	0.069807	0.0455583	0.0312092	0.0213897	0.0113455		31.8	0.104181	0.0735327	0.0370465	0.0273215	0.0129029
32	0.134171	0.0843605	0.0520328	0.0300486	0.0209368		32	0.070366	0.0457312	0.0312927	0.0212029	0.0110095		32	0.104455	0.0737415	0.0372452	0.0276348	0.0127436
32.2	0.134798	0.0845408	0.0519188	0.0303426	0.0213386		32.2	0.0709064	0.0453725	0.0310413	0.0208628	0.0114219		32.2	0.104802	0.0738791	0.036913	0.0276374	0.0123478
32.4	0.135737	0.0852678	0.0516794	0.0307499	0.0213604		32.4	0.0712722	0.0455385	0.0310324	0.0206497	0.0116568		32.4	0.105639	0.0742648	0.0370175	0.028253	0.0125119
32.6	0.136108	0.085553	0.0515338	0.0308502	0.021549		32.6	0.0714395	0.0453852	0.0310325	0.020477	0.0116441		32.6	0.106139	0.0743672	0.0368192	0.0285033	0.0127252
32.8	0.136709	0.0855902	0.0520322	0.0311105	0.0214402		32.8	0.0715967	0.0450447	0.0312697	0.0204966	0.0120725		32.8	0.106912	0.0745465	0.0366668	0.0283611	0.0132522
33	0.137356	0.0854835	0.0522808	0.031526	0.0216238		33	0.071495	0.0449346	0.0314982	0.0206163	0.0120115		33	0.10759	0.0748149	0.0368275	0.028147	0.0135365
33.2	0.137974	0.0856877	0.0523692	0.0320639	0.0217361		33.2	0.0712326	0.0452336	0.0314283	0.0213258	0.0120983		33.2	0.107782	0.074725	0.0367884	0.0283677	0.0138728
33.4	0.13877	0.0856618	0.0527487	0.0322072	0.0215689		33.4	0.070828	0.0453556	0.0313427	0.0219366	0.0124036		33.4	0.10765	0.0745986	0.0367366	0.0285799	0.0144246
33.6	0.139526	0.0856294	0.0530664	0.0327251	0.0219748		33.6	0.0704527	0.0451386	0.0316493	0.0217564	0.012519		33.6	0.10813	0.0749716	0.0368859	0.0285619	0.0147128
33.8	0.140514	0.0856429	0.0531954	0.0330223	0.0222168		33.8	0.0705045	0.0454378	0.0320959	0.0218827	0.012709		33.8	0.108403	0.0752966	0.0376109	0.0285667	0.0148383
34	0.141558	0.0859225	0.053086	0.0334811	0.0223814		34	0.0708152	0.045536	0.0320286	0.0220019	0.0130367		34	0.108326	0.0753605	0.0380329	0.0286267	0.0150776
34.2	0.142207	0.0861374	0.0535958	0.0334823	0.0223583		34.2	0.0709102	0.0458165	0.0322144	0.0218079	0.0134025		34.2	0.108335	0.0756244	0.0383223	0.0284581	0.0146825
34.4	0.1428	0.0862597	0.0541148	0.0335448	0.0225828		34.4	0.0709695	0.0463782	0.0325584	0.0219148	0.0136234		34.4	0.108576	0.0762641	0.0389009	0.0282079	0.0149905
34.6	0.143161	0.0865268	0.054023	0.0337829	0.0226138		34.6	0.0711919	0.0465644	0.0324826	0.0214675	0.0135297		34.6	0.10922	0.0764589	0.0393904	0.0277026	0.014926
34.8	0.143679	0.0870518	0.0539922	0.0335515	0.0229708		34.8	0.071682	0.046792	0.0325098	0.0212582	0.0136038		34.8	0.110001	0.0771394	0.0395527	0.0277356	0.0146717
35	0.144092	0.0876812	0.0547091	0.0338315	0.0229234		35	0.0716828	0.0468837	0.032799	0.0211847	0.0133603		35	0.110668	0.0777343	0.0395963	0.0277343	0.0149189
35.2	0.144922	0.0878768	0.0549775	0.0339659	0.023108		35.2	0.0721268	0.0467004	0.0329897	0.0209745	0.0133597		35.2	0.111273	0.0779777	0.0396575	0.0274855	0.0144238
35.4	0.145578	0.0888131	0.0555102	0.0338654	0.0228278		35.4	0.0725393	0.0464253	0.0329843	0.0208464	0.0135514		35.4	0.111062	0.0789947	0.0394923	0.0273682	0.0143851
35.6	0.146043	0.089368	0.0556888	0.0336516	0.0228596		35.6	0.0724958	0.0463773	0.0330254	0.020828	0.0137767		35.6	0.111647	0.0793108	0.0396398	0.0274148	0.0140547
35.8	0.146726	0.0902847	0.0562129	0.033669	0.0224705		35.8	0.0728875	0.0465209	0.0331513	0.0210069	0.0134752		35.8	0.112011	0.0795832	0.0397183	0.0278956	0.0138658
36	0.147395	0.0907275	0.0567854	0.0338224	0.0222344		36	0.0734276	0.0466746	0.0331784	0.0208954	0.0134852		36	0.112636	0.0797655	0.0398431	0.0282096	0.0135649
36.2	0.147612	0.0914306	0.0571554	0.0338023	0.0223679		36.2	0.0736173	0.0469304	0.0328972	0.0207944	0.013744		36.2	0.113211	0.0796085	0.0395985	0.0282688	0.0135612
36.4	0.148362	0.0924499	0.0573462	0.0340091	0.0224445		36.4	0.0739758	0.0473923	0.033157	0.0207828	0.0137873		36.4	0.114138	0.0794163	0.0398565	0.0294405	0.0138255
36.6	0.148878	0.0930871	0.0579772	0.0339037	0.0226249		36.6	0.074048	0.0473294	0.0330638	0.0209256	0.0138103		36.6	0.114386	0.0796444	0.0401126	0.0297219	0.0140164
36.8	0.149669	0.0934111	0.0588034	0.0344649	0.0226479		36.8	0.0737228	0.0477058	0.0332616	0.0214954	0.0139341		36.8	0.114839	0.0797847	0.0402545	0.0304343	0.0141039
37	0.150164	0.0943946	0.059361	0.0348128	0.0230222		37	0.0736057	0.0478615	0.0331006	0.0220674	0.0139562		37	0.114971	0.079754	0.0408717	0.0309947	0.0143935
37.2	0.150786	0.0952598	0.0593058	0.034908	0.0232023		37.2	0.0736586	0.0479937	0.0331504	0.0228273	0.0140967		37.2	0.115139	0.0800648	0.0409098	0.0313066	0.0144679
37.4	0.15176	0.0951151	0.0600037	0.0352384	0.0233608		37.4	0.0737176	0.0483915	0.033188	0.0227963	0.0139529		37.4	0.115786	0.0805332	0.0414475	0.0316571	0.0145606
37.6	0.152059	0.0956083	0.0601361	0.0354797	0.0241535		37.6	0.0738411	0.0485772	0.0333586	0.0230537	0.0138408		37.6	0.116194	0.0808422	0.0422425	0.0318524	0.0145029
37.8	0.152317	0.0960286	0.0603081	0.035337	0.0243543		37.8	0.0741231	0.0492778	0.0335458	0.0234457	0.0138317		37.8	0.116572	0.0816878	0.0425608	0.0320224	0.0146942
38	0.15262	0.0957992	0.060445	0.0356104	0.0245587		38	0.0742797	0.049591	0.0335837	0.0238339	0.0135131		38	0.116972	0.0819411	0.0426479	0.0316838	0.0146257
38.2	0.152753	0.0965082	0.0608853	0.0357839	0.0246233		38.2	0.0745101	0.0498878	0.033315	0.0239694	0.0130898		38.2	0.117424	0.082785	0.0427338	0.0315077	0.0144107
38.4	0.15351	0.0966345	0.0608493	0.0360448	0.0251329		38.4	0.0748322	0.0497967	0.0336977	0.0241823	0.0131889		38.4	0.117926	0.0836209	0.0429213	0.0311974	0.0148328
38.6	0.153542	0.0969568	0.0613305	0.0361691	0.0253972		38.6	0.0750827	0.0499077	0.0340169	0.0240299	0.012842		38.6	0.118393	0.0837792	0.0428747	0.0307266	0.0146954
38.8	0.153942	0.0973523	0.0615495	0.0361398	0.0256396		38.8	0.0755725	0.0498554	0.0347174	0.0237682	0.0129927		38.8	0.118956	0.0842674	0.0427194	0.0307267	0.0146591
39	0.154426	0.0976294	0.0622165	0.0366538	0.0256077		39	0.0755568	0.0494707	0.0349456	0.0238738	0.0125639		39	0.119482	0.0850045	0.0425855	0.0302964	0.0145944
39.2	0.155088	0.097791	0.0625259	0.0368251	0.0254975		39.2	0.0759156	0.0490428	0.0349568	0.0239399	0.0124018		39.2	0.12011	0.0852935	0.0426365	0.0298795	0.0145174
39.4	0.15573	0.0984129	0.0627013	0.0370864	0.0253743		39.4	0.0758212	0.0488231	0.0349406	0.0243024	0.0124352		39.4	0.12015	0.0859991	0.0430044	0.0299323	0.0146747
39.6	0.156485	0.0987902	0.0628255	0.0370125	0.0250181		39.6	0.0755574	0.0489992	0.0351599	0.0242142	0.012184		39.6	0.120967	0.0861492	0.0431632	0.0294552	0.0148095
39.8	0.156975	0.0992041	0.0634125	0.037059	0.0248726		39.8	0.0755507	0.0493235	0.0353406	0.0243045	0.0122025		39.8	0.121463	0.086269	0.043636	0.0298163	0.0149394
40	0.157509	0.0996076	0.0635686	0.0370093	0.024633		40	0.0759549	0.0491638	0.0351969	0.0242409	0.01209		40	0.121896	0.0865445	0.0442772	0.0298054	0.0148643
40.2	0.157796	0.100302	0.0636956	0.0372816	0.0244973		40.2	0.0757363	0.0494844	0.0349397	0.0239164	0.0123997		40.2	0.122616	0.0863979	0.0445502	0.0300762	0.0150542
40.4	0.159006	0.100536	0.0637686	0.0375409	0.0244822		40.4	0.0759656	0.0496938	0.0349705	0.0238794	0.0127816		40.4	0.123023	0.086423	0.0452367	0.0303855	0.0153399
40.6	0.159845	0.100723	0.0641223	0.0376833	0.0241888		40.6	0.0756713	0.0497114	0.0348942	0.024029	0.0128525		40.6	0.123065	0.0871239	0.0458	0.0308129	0.0152956
40.8	0.160437	0.101301	0.0642102	0.0381802	0.0243608		40.8	0.0755012	0.049951	0.0348721	0.0241342	0.0132496		40.8	0.123203	0.0869154	0.0460663	0.0314035	0.0151612
41	0.160738	0.101851	0.0640389	0.0381859	0.024382		41	0.0761766	0.0500982	0.0349127	0.0240776	0.0134672		41	0.123739	0.087303	0.0462573	0.0316829	0.0152935
41.2	0.161682	0.101864	0.0636498	0.0385621	0.0244888		41.2	0.0765548	0.0510492	0.0348417	0.0242207	0.013807		41.2	0.124191	0.0876346	0.0468849	0.0316897	0.0149784
41.4	0.162187	0.101915	0.0642786	0.0386043	0.0246725		41.4	0.0767147	0.0517009	0.034968	0.0240278	0.0138667		41.4	0.124554	0.0883129	0.0472332	0.0320645	0.0152395
41.6	0.162508	0.102359	0.0644156	0.0385185	0.0248659		41.6	0.0769193	0.0520231	0.0350665	0.0240009	0.0139693		41.6	0.12457	0.0887178	0.0474399	0.0322373	0.0155817
41.8	0.163181	0.102971	0.0648828	0.0386525	0.024825		41.8	0.0771385	0.0528428	0.0351348	0.0238637	0.0139887		41.8	0.125119	0.0894237	0.0471287	0.0322704	0.0161588
42	0.163608	0.103381	0.0651555	0.0390705	0.0249824		42	0.0776644	0.0527245	0.035345	0.0238853	0.0139866		42	0.125176	0.089979	0.0470099	0.0322836	0.0162629
42.2	0.164217	0.10385	0.0653132	0.0394205	0.025245		42.2	0.0780229	0.0527578	0.0355917	0.0236765	0.014166		42.2	0.125258	0.0901244	0.0469753	0.0324341	0.0163181
42.4	0.164617	0.104246	0.065773	0.0397291	0.0256448		42.4	0.0784948	0.0526742	0.0365113	0.0237188	0.0146692		42.4	0.125305	0.0904069	0.0469227	0.0324584	0.0164387
42.6	0.164942	0.104861	0.0662907	0.0400832	0.0259053		42.6	0.0787284	0.0527548	0.0368736	0.0237691	0.0144993		42.6	0.125379	0.0909385	0.0467025	0.0325252	0.0165282
42.8	0.165523	0.105295	0.067021	0.040172	0.0261744		42.8	0.0794401	0.0524935	0.0373731	0.0239707	0.014678		42.8	0.126103	0.0912498	0.0464953	0.0327037	0.0166983
43	0.166004	0.105551	0.0676168	0.0402853	0.0264357		43	0.0794672	0.0524363	0.0375762	0.0244893	0.0147583		43	0.12663	0.0919519	0.0463208	0.0327352	0.016715
43.2	0.166834	0.106217	0.0680588	0.0403985	0.026618		43.2	0.0795369	0.0526794	0.037692	0.0245691	0.0146856		43.2	0.127167	0.0919317	0.0464579	0.0327482	0.0170972
43.4	0.167282	0.106856	0.0680868	0.0404076	0.0265302		43.4	0.0795739	0.0527239	0.0379577	0.025124	0.0147858		43.4	0.127469	0.0924291	0.0464598	0.0325188	0.0173515
43.6	0.16781	0.107339	0.0685638	0.0402729	0.0264559		43.6	0.0799103	0.0530732	0.0382012	0.0250319	0.0147283		43.6	0.128394	0.0927214	0.0464548	0.0322292	0.0173286
43.8	0.168275	0.107595	0.0688221	0.0401874	0.0265463		43.8	0.0800093	0.0528216	0.0380765	0.0250206	0.0150067		43.8	0.12877	0.0927307	0.0466962	0.0327662	0.0169982
44	0.168559	0.108094	0.068513	0.040193	0.0263043		44	0.080097	0.0525575	0.0379698	0.0250526	0.0146381		44	0.129502	0.0929954	0.0466506	0.0326138	0.0171342
44.2	0.169222	0.108414	0.0684337	0.0402091	0.0266476		44.2	0.0797284	0.0526745	0.0380221	0.0251349	0.014478		44.2	0.130397	0.0928098	0.0466814	0.0326904	0.0169359
44.4	0.169962	0.108339	0.0684303	0.0400242	0.0269798		44.4	0.0798176	0.0526747	0.0381796	0.0254127	0.0143474		44.4	0.130954	0.0932334	0.0470131	0.0324684	0.0166892
44.6	0.170736	0.10884	0.0683407	0.0403459	0.0268263		44.6	0.079695	0.0527783	0.0380649	0.0252389	0.0140163		44.6	0.13136	0.0939717	0.0470548	0.0329708	0.0163432
44.8	0.171403	0.109278	0.0682288	0.0402359	0.0270008		44.8	0.0796262	0.0528519	0.0378764	0.0248441	0.0140413		44.8	0.131755	0.0942116	0.0472054	0.0337055	0.0162895
45	0.171898	0.109113	0.0683104	0.0403125	0.0270404		45	0.0798773	0.0533004	0.0376575	0.0246757	0.013996		45	0.132413	0.0951488	0.0473505	0.034151	0.0159005
45.2	0.17248	0.109669	0.0687166	0.0403581	0.0271548		45.2	0.0796105	0.0537228	0.0375559	0.024957	0.013675		45.2	0.132224	0.0956228	0.0474986	0.0344308	0.015556
45.4	0.172895	0.110405	0.069146	0.0402277	0.0267505		45.4	0.0795997	0.0536867	0.0382279	0.0246609	0.0133828		45.4	0.132497	0.0961737	0.0470246	0.0353698	0.01552
45.6	0.1735	0.110879	0.0692445	0.0408107	0.0266444		45.6	0.0797003	0.0541632	0.0380666	0.0246927	0.0130309		45.6	0.132692	0.0967279	0.0468447	0.0354916	0.0157496
45.8	0.173795	0.11109	0.0697776	0.0409228	0.0264772		45.8	0.0799465	0.0541668	0.0381771	0.0246823	0.012466		45.8	0.132756	0.0969374	0.0471681	0.0357695	0.0161524
46	0.174263	0.111023	0.0699867	0.040926	0.0264682		46	0.080046	0.0538021	0.0385441	0.0244706	0.0128418		46	0.132802	0.0975816	0.0477674	0.0358747	0.0159543
46.2	0.17508	0.11101	0.0701968	0.0413561	0.0265939		46.2	0.080214	0.0537372	0.0386098	0.0247562	0.0128222		46.2	0.132549	0.0980638	0.0481475	0.0358579	0.0159109
46.4	0.175471	0.111096	0.070498	0.0419852	0.0268599		46.4	0.080589	0.0535964	0.0387861	0.0251101	0.0130406		46.4	0.132354	0.098948	0.0485737	0.0358797	0.015939
46.6	0.176552	0.111875	0.0709176	0.0421833	0.027185		46.6	0.0808414	0.054059	0.0386897	0.0252445	0.0133763		46.6	0.132748	0.0993278	0.0488461	0.0359485	0.0160912
46.8	0.177432	0.112304	0.0715271	0.042095	0.0272212		46.8	0.0812826	0.0542503	0.0387959	0.0253555	0.0136663		46.8	0.133013	0.0991556	0.0490787	0.035882	0.0162772
47	0.177963	0.112963	0.0719458	0.0425179	0.0274647		47	0.0814586	0.0545878	0.0389362	0.0254775	0.0141899		47	0.132976	0.0994566	0.0494827	0.0359065	0.0161792
47.2	0.178669	0.113646	0.071962	0.0427949	0.0274994		47.2	0.0818114	0.0548425	0.0391666	0.0259274	0.0143828		47.2	0.133613	0.0993869	0.049808	0.0353886	0.0167261
47.4	0.179004	0.114004	0.0725548	0.0428386	0.0278925		47.4	0.0821596	0.0548678	0.0397074	0.0262437	0.0149488		47.4	0.13402	0.0992007	0.0497168	0.0352703	0.0166706
47.6	0.179676	0.114217	0.0728207	0.0431135	0.0278625		47.6	0.0824512	0.0550657	0.0396111	0.0260003	0.0154139		47.6	0.134481	0.099324	0.0502408	0.0351338	0.0165452
47.8	0.180214	0.11496	0.0727299	0.0434358	0.0278853		47.8	0.0824894	0.054837	0.0392559	0.0257235	0.0154174		47.8	0.134543	0.0990587	0.050385	0.0348092	0.0165861
48	0.180759	0.115637	0.0728398	0.0439294	0.0281519		48	0.082639	0.0548167	0.0395555	0.0258778	0.0154393		48	0.1352	0.0989725	0.050415	0.0345155	0.0168317
48.2	0.181637	0.116132	0.0732547	0.0443718	0.0285457		48.2	0.082662	0.0549376	0.0397299	0.0261913	0.0156691		48.2	0.135597	0.0991895	0.0507724	0.0347431	0.0168219
48.4	0.182093	0.116176	0.0735055	0.0445199	0.0284726		48.4	0.0824677	0.0547791	0.0396194	0.0260985	0.0157229		48.4	0.136261	0.0994257	0.0509116	0.0346872	0.0168968
48.6	0.182418	0.117122	0.0735178	0.0449003	0.0283188		48.6	0.0824397	0.0546642	0.0394638	0.0255335	0.0159086		48.6	0.136765	0.0996846	0.0508448	0.0349762	0.0166426
48.8	0.182559	0.117267	0.0740693	0.0447478	0.0283995		48.8	0.0824338	0.0543262	0.0393005	0.0258447	0.0160037		48.8	0.137026	0.10015	0.0509145	0.0358022	0.0165545
49	0.182738	0.117383	0.0744027	0.0449056	0.0284139		49	0.0825587	0.0544706	0.0395438	0.0259144	0.0156257		49	0.137583	0.100809	0.0508403	0.0358488	0.0163969
49.2	0.182546	0.118105	0.0746864	0.0448578	0.0285885		49.2	0.0824875	0.0545336	0.0400257	0.0260521	0.0154167		49.2	0.137528	0.100911	0.05052	0.0362476	0.0164937
49.4	0.182749	0.118337	0.0749806	0.0449679	0.0282784		49.4	0.0822974	0.0545527	0.0402455	0.0259846	0.0152809		49.4	0.13794	0.101199	0.0506929	0.0365661	0.0168791
49.6	0.182649	0.11849	0.0750759	0.0448069	0.0284802		49.6	0.0823008	0.0549137	0.0401455	0.0263046	0.0152818		49.6	0.138156	0.101859	0.050737	0.0364485	0.0173342
49.8	0.18309	0.118237	0.0754429	0.044546	0.028576		49.8	0.0821284	0.0546663	0.0401278	0.0267746	0.0150801		49.8	0.138287	0.10206	0.051204	0.0366279	0.0175693
50	0.183422	0.118432	0.0754899	0.044415	0.0284756		50	0.082083	0.0550943	0.0403586	0.0266505	0.0157284		50	0.138854	0.102729	0.0514312	0.0367944	0.0174899
50.2	0.183892	0.11882	0.0754655	0.044525	0.0286621		50.2	0.0825654	0.0555656	0.0404419	0.026985	0.0157051		50.2	0.138825	0.103368	0.0515585	0.0373729	0.0175208
50.4	0.184284	0.119284	0.0753853	0.0442739	0.0289767		50.4	0.0825584	0.0561792	0.0405185	0.0269691	0.0154032		50.4	0.139119	0.103706	0.0518306	0.0377222	0.0174036
50.6	0.184976	0.120382	0.0755084	0.04407	0.0288811		50.6	0.0831682	0.0565889	0.0403223	0.0270883	0.0155128		50.6	0.139475	0.103674	0.0519444	0.0379491	0.0173223
50.8	0.185046	0.120674	0.0758644	0.0444516	0.02915		50.8	0.0833387	0.056709	0.0406724	0.0271567	0.0154865		50.8	0.140049	0.104048	0.0520402	0.0379754	0.017265
51	0.184929	0.120991	0.0758534	0.0446024	0.0293876		51	0.0837197	0.0569734	0.0414641	0.026928	0.0159833		51	0.14051	0.104453	0.0523403	0.0383751	0.0175479
51.2	0.185568	0.121381	0.0759953	0.0444162	0.0294531		51.2	0.0837632	0.0571235	0.0415393	0.0272309	0.0158306		51.2	0.141181	0.104718	0.052369	0.038121	0.0179548
51.4	0.185955	0.121883	0.0764833	0.044589	0.0296595		51.4	0.0840032	0.0572839	0.0418287	0.0266479	0.0163108		51.4	0.141605	0.104566	0.0526065	0.0384048	0.0179384
51.6	0.186312	0.122566	0.076434	0.0452253	0.0295325		51.6	0.0841837	0.057292	0.0418422	0.0262063	0.0166549		51.6	0.141923	0.105257	0.0531789	0.0383213	0.0183493
51.8	0.1868	0.123385	0.0767108	0.0458142	0.0298913		51.8	0.0843251	0.0574177	0.0417854	0.0261604	0.0169061		51.8	0.141832	0.105044	0.0534313	0.0381118	0.0186111
52	0.187525	0.123891	0.0771344	0.0459395	0.0301681		52	0.0841746	0.0574671	0.042118	0.026371	0.0169035		52	0.142108	0.105058	0.0536022	0.0385698	0.0186344
52.2	0.187878	0.123917	0.0775039	0.0460673	0.0302078		52.2	0.0842227	0.0574714	0.0421821	0.0263034	0.0169788		52.2	0.142312	0.105537	0.0541143	0.0386146	0.0185109
52.4	0.187978	0.12415	0.0776532	0.046098	0.0300566		52.4	0.0838975	0.0573703	0.0421988	0.0264258	0.0168819		52.4	0.142783	0.105707	0.0544166	0.0385742	0.0182017
52.6	0.18872	0.12479	0.0780107	0.0461618	0.0303235		52.6	0.0842394	0.0575465	0.0421904	0.026289	0.0167542		52.6	0.143285	0.105997	0.0548562	0.038874	0.0179858
52.8	0.189303	0.1249	0.0781739	0.0462182	0.0304675		52.8	0.0842116	0.0573865	0.0419974	0.0267478	0.0164814		52.8	0.143428	0.106289	0.0550127	0.039039	0.0184913
53	0.189994	0.125285	0.078381	0.0464773	0.0306522		53	0.0843827	0.057607	0.0425041	0.0268325	0.0159765		53	0.143566	0.1067	0.0552627	0.0385212	0.0188873
53.2	0.190113	0.125966	0.0788319	0.0467756	0.0309997		53.2	0.084361	0.057545	0.0427138	0.0269773	0.015825		53.2	0.143288	0.106807	0.0555	0.0384976	0.019157
53.4	0.190941	0.126319	0.0794201	0.0472702	0.0309921		53.4	0.0845238	0.0573418	0.0427819	0.0271902	0.0154661		53.4	0.143257	0.107199	0.0559542	0.0384888	0.019373
53.6	0.191488	0.126706	0.079588	0.0472386	0.0313185		53.6	0.0848036	0.0578696	0.0428256	0.0277433	0.0155536		53.6	0.143608	0.107823	0.0561668	0.0386317	0.0191456
53.8	0.192172	0.126603	0.0799432	0.0480425	0.0316135		53.8	0.0847753	0.0579129	0.0428066	0.0281244	0.0152477		53.8	0.143696	0.107691	0.0565701	0.03877	0.0191275
54	0.192444	0.126953	0.0802642	0.0483756	0.0315931		54	0.0852128	0.0588175	0.0428256	0.0278595	0.0150384		54	0.144036	0.107839	0.0567934	0.0388267	0.0190768
54.2	0.19325	0.127612	0.0805305	0.0482623	0.0316333		54.2	0.0852849	0.0590282	0.0428555	0.0279868	0.0147295		54.2	0.144159	0.10833	0.0567512	0.0389211	0.0188191
54.4	0.193774	0.128024	0.0803959	0.0484286	0.0316287		54.4	0.0853283	0.0595513	0.0428112	0.0284306	0.0142846		54.4	0.144566	0.10848	0.0567913	0.0391471	0.0185778
54.6	0.194266	0.128753	0.080627	0.0485142	0.0318208		54.6	0.0857219	0.059555	0.0424981	0.0284919	0.0144283		54.6	0.14541	0.108639	0.0564725	0.0388563	0.0184214
54.8	0.194578	0.129229	0.081053	0.0487104	0.0321246		54.8	0.0854002	0.0594718	0.0430961	0.0283163	0.0145129		54.8	0.146081	0.109361	0.0565378	0.0390986	0.0180022
55	0.194632	0.129726	0.0810026	0.048636	0.0320167		55	0.0856524	0.0596254	0.0431718	0.0275264	0.0146372		55	0.146075	0.109252	0.0564782	0.0396444	0.0181583
55.2	0.195253	0.13018	0.0817447	0.0488884	0.0319318		55.2	0.0856148	0.0598518	0.0431186	0.0274829	0.014735		55.2	0.146163	0.109521	0.0567384	0.0398154	0.0179169
55.4	0.19561	0.130661	0.0821874	0.0493179	0.032031		55.4	0.085942	0.0598245	0.0432497	0.0269038	0.0156106		55.4	0.146626	0.109546	0.0569116	0.0397818	0.0181676
55.6	0.195803	0.130782	0.0825007	0.0495336	0.0321383		55.6	0.0861302	0.059957	0.0430682	0.0267013	0.0158131		55.6	0.146563	0.109905	0.057032	0.0400061	0.0183415
55.8	0.196401	0.130828	0.0828618	0.0497776	0.0320743		55.8	0.0863068	0.0602479	0.0429918	0.0266655	0.0161498		55.8	0.146556	0.110441	0.0572857	0.0402036	0.0179755
56	0.197121	0.131219	0.0833663	0.0493264	0.0321522		56	0.0863397	0.0604329	0.0429996	0.0265207	0.0163918		56	0.14689	0.111163	0.057799	0.0407874	0.0177289
56.2	0.197488	0.130969	0.0836436	0.0495951	0.0321755		56.2	0.086764	0.0603864	0.0430136	0.0268787	0.0168921		56.2	0.147449	0.11199	0.0583166	0.0405938	0.0177885
56.4	0.197787	0.131132	0.0840893	0.0496895	0.032206		56.4	0.0867051	0.0606304	0.0428479	0.0269299	0.0167213		56.4	0.147649	0.112381	0.0584686	0.040753	0.0177673
56.6	0.198309	0.131141	0.0845555	0.0494041	0.0327349		56.6	0.0871444	0.0605829	0.0424259	0.0270253	0.0169719		56.6	0.147881	0.112569	0.0589262	0.0410087	0.0181312
56.8	0.19822	0.131165	0.0848619	0.0493758	0.0329496		56.8	0.0873037	0.0600969	0.0425923	0.0274006	0.0173058		56.8	0.148305	0.113273	0.059086	0.0408225	0.0185614
57	0.19864	0.131419	0.0854264	0.0496191	0.0331529		57	0.0880463	0.0603061	0.0424165	0.027717	0.0172813		57	0.148067	0.113988	0.0594939	0.040733	0.0186368
57.2	0.198789	0.131688	0.0859176	0.0500014	0.0332799		57.2	0.0880987	0.0602264	0.0425826	0.0280301	0.0171026		57.2	0.148172	0.114346	0.0598199	0.0409824	0.0186444
57.4	0.199359	0.131842	0.0858615	0.0504074	0.0335144		57.4	0.0880834	0.0604835	0.0421027	0.0283533	0.0171902		57.4	0.148177	0.114555	0.0601733	0.0407446	0.0184926
57.6	0.199774	0.132059	0.0860927	0.0506414	0.0339898		57.6	0.0880271	0.0607913	0.0417981	0.0289968	0.0170856		57.6	0.148711	0.11538	0.0599836	0.0409082	0.0185368
57.8	0.200038	0.132561	0.0864655	0.0513526	0.0340312		57.8	0.0879287	0.06077	0.0421556	0.0293607	0.016833		57.8	0.148593	0.114926	0.0601365	0.0405957	0.0186712
58	0.200492	0.133049	0.0863243	0.0514111	0.0338379		58	0.0882369	0.0613043	0.0421764	0.0299026	0.0165395		58	0.149196	0.115107	0.0600119	0.0402139	0.0189365
58.2	0.201108	0.134075	0.0862866	0.0512733	0.0335958		58.2	0.0881164	0.061061	0.0427571	0.0300672	0.0167288		58.2	0.149724	0.115268	0.0600973	0.0402885	0.0191137
58.4	0.201603	0.13483	0.0859361	0.0512957	0.0337435		58.4	0.0880388	0.061163	0.0430486	0.0303389	0.0168882		58.4	0.15057	0.115277	0.0602577	0.0401461	0.018879
58.6	0.202047	0.135813	0.0860961	0.0513499	0.0339303		58.6	0.0880095	0.0608769	0.0432103	0.0300223	0.0168713		58.6	0.151521	0.115438	0.0601944	0.03965	0.0185383
58.8	0.202381	0.136349	0.0861446	0.0517338	0.0338113		58.8	0.0880777	0.0608814	0.044022	0.029741	0.0169125		58.8	0.151536	0.1152	0.0601259	0.0399495	0.0182383
59	0.20274	0.137361	0.0862939	0.0520728	0.0336802		59	0.0883748	0.0612892	0.044359	0.0289518	0.0169808		59	0.151853	0.114562	0.0601397	0.0400222	0.0186226
59.2	0.203535	0.138043	0.0865695	0.0522854	0.033256		59.2	0.0885491	0.061202	0.0448784	0.0292487	0.0172872		59.2	0.152316	0.114843	0.0600955	0.0402305	0.0185902
59.4	0.203809	0.138535	0.0866461	0.0529121	0.0334402		59.4	0.0889498	0.0610675	0.0453954	0.0288158	0.017203		59.4	0.153086	0.115035	0.0600806	0.0405021	0.0190854
59.6	0.204181	0.138938	0.0867362	0.0530961	0.0333689		59.6	0.0890751	0.0611245	0.0457399	0.0286722	0.0167889		59.6	0.153283	0.115325	0.0601483	0.040812	0.0190445
59.8	0.204936	0.139307	0.0872675	0.0530119	0.0331996		59.8	0.0890536	0.0613766	0.0460755	0.0289066	0.0169235		59.8	0.153849	0.116005	0.0603519	0.0411389	0.0191126
60	0.205503	0.139892	0.0878996	0.0527473	0.0333197		60	0.0892175	0.061335	0.0462985	0.0290004	0.0167623		60	0.154046	0.116163	0.0605434	0.0415212	0.0193311
60.2	0.205677	0.139845	0.0881214	0.0527187	0.0333056		60.2	0.0892961	0.0612254	0.0463091	0.0292539	0.0161725		60.2	0.154323	0.116439	0.0604414	0.0416306	0.0197559
60.4	0.20569	0.139938	0.0888997	0.0525187	0.0334421		60.4	0.089175	0.0613426	0.0457557	0.0292787	0.0163854		60.4	0.154122	0.116849	0.0607972	0.0421346	0.0196485
60.6	0.205948	0.139784	0.089487	0.0520453	0.0338517		60.6	0.0890683	0.0610532	0.0453413	0.029796	0.016859		60.6	0.154315	0.117283	0.0613619	0.0426408	0.0196391
60.8	0.206307	0.139902	0.0898264	0.0519445	0.0338275		60.8	0.0889406	0.0607417	0.0456331	0.0296427	0.0166415		60.8	0.154487	0.118059	0.0615264	0.0427299	0.0194085
61	0.206635	0.140338	0.0900833	0.0522494	0.0339247		61	0.0890809	0.0608503	0.0451608	0.029607	0.0165724		61	0.153771	0.118317	0.0618697	0.0433045	0.019356
61.2	0.206838	0.140475	0.0903621	0.0523051	0.0339482		61.2	0.0889025	0.0610317	0.0451619	0.0299402	0.0164868		61.2	0.15383	0.118801	0.0618146	0.0432786	0.0194659
61.4	0.207174	0.140783	0.0904462	0.0523968	0.0344055		61.4	0.0887764	0.0613091	0.0450395	0.029833	0.0166018		61.4	0.153912	0.119788	0.0623819	0.0431822	0.0195857
61.6	0.207507	0.141033	0.0909772	0.0527305	0.0344546		61.6	0.0889269	0.0613263	0.0452011	0.0301584	0.0167602		61.6	0.154031	0.120903	0.062514	0.0432824	0.0200117
61.8	0.207663	0.141301	0.09115	0.0528009	0.0344835		61.8	0.0893145	0.0614239	0.0451374	0.0299661	0.0171822		61.8	0.153826	0.120937	0.0631679	0.0429811	0.0197814
62	0.208326	0.141804	0.09102	0.0526931	0.0346486		62	0.0891231	0.0617414	0.0449705	0.0299318	0.0174226		62	0.154722	0.121632	0.0632951	0.0429952	0.0201036
62.2	0.208655	0.142459	0.0910412	0.0528796	0.0345621		62.2	0.0892605	0.0619779	0.0451877	0.0297945	0.0179069		62.2	0.155185	0.122247	0.0640602	0.0429785	0.0198592
62.4	0.209194	0.142833	0.0908328	0.0528047	0.0347211		62.4	0.0896835	0.0619863	0.045204	0.0299492	0.0184462		62.4	0.155735	0.122614	0.0645408	0.0428308	0.0191342
62.6	0.209461	0.142952	0.0913076	0.0529789	0.0349865		62.6	0.0903482	0.0624227	0.0454299	0.0296554	0.0186545		62.6	0.156519	0.122791	0.0647445	0.0425401	0.0192907
62.8	0.209964	0.143139	0.0911597	0.0533394	0.0352692		62.8	0.0904742	0.0624159	0.0456704	0.029565	0.0187734		62.8	0.156894	0.122904	0.064658	0.0426217	0.0192706
63	0.210641	0.143573	0.091249	0.0535618	0.035342		63	0.0906299	0.0625548	0.0459266	0.028985	0.0189934		63	0.157723	0.123383	0.0646522	0.042853	0.0196945
63.2	0.211079	0.143709	0.0914188	0.054107	0.035216		63.2	0.0910714	0.0625036	0.0463271	0.0291031	0.0190522		63.2	0.158278	0.123813	0.0647006	0.0430717	0.0197874
63.4	0.211764	0.144196	0.092001	0.0546528	0.0354895		63.4	0.0912999	0.0629996	0.0466055	0.029022	0.0188041		63.4	0.158921	0.124043	0.0647044	0.0430941	0.0200736
63.6	0.212366	0.144731	0.0919933	0.0547082	0.0352873		63.6	0.0914205	0.0632776	0.0464084	0.0292985	0.0183643		63.6	0.159232	0.124177	0.0647884	0.042615	0.0202673
63.8	0.212926	0.145264	0.092384	0.0545821	0.0351973		63.8	0.0916982	0.0635081	0.0464057	0.0293978	0.0181787		63.8	0.159614	0.124643	0.0647871	0.0425232	0.020306
64	0.213457	0.145688	0.0925983	0.0549144	0.0353467		64	0.0913569	0.0633978	0.0464626	0.0295924	0.0180052		64	0.159755	0.124369	0.0642633	0.0426368	0.0201623
64.2	0.213956	0.146009	0.0924729	0.0548211	0.035313		64.2	0.0911886	0.0637096	0.0461576	0.0300249	0.0181413		64.2	0.15998	0.124153	0.0643039	0.0424286	0.020175
64.4	0.214493	0.145901	0.0928155	0.0552829	0.0356252		64.4	0.0913717	0.0640376	0.0460896	0.0303113	0.0186696		64.4	0.160143	0.124175	0.0645128	0.042705	0.0198536
64.6	0.214775	0.146108	0.0930661	0.0553503	0.0358592		64.6	0.0911763	0.0637874	0.0462799	0.03032	0.0186833		64.6	0.160217	0.124219	0.0648877	0.0427641	0.0196534
64.8	0.214906	0.146482	0.0931375	0.0555763	0.0358988		64.8	0.0910753	0.063506	0.0466511	0.0302815	0.0184525		64.8	0.160336	0.12419	0.0647474	0.0427204	0.0196808
65	0.214679	0.146692	0.0934625	0.0557038	0.0357495		65	0.0911536	0.0640145	0.0467991	0.0304015	0.0183752		65	0.160114	0.124174	0.0648595	0.0432037	0.019683
65.2	0.214784	0.146856	0.0939815	0.0556832	0.0359625		65.2	0.0913258	0.0643139	0.0469916	0.0305385	0.0185187		65.2	0.160005	0.124515	0.0648341	0.0432315	0.0203223
65.4	0.214551	0.147106	0.0943454	0.0559343	0.0361911		65.4	0.0910317	0.064588	0.047198	0.0308195	0.018329		65.4	0.160192	0.125191	0.0653734	0.0432672	0.0206242
65.6	0.214742	0.147261	0.094544	0.0563051	0.0359996		65.6	0.0908358	0.0644459	0.046974	0.0306772	0.0184505		65.6	0.159719	0.125213	0.0654833	0.0433713	0.0208733
65.8	0.214873	0.147475	0.0948323	0.0562953	0.0362116		65.8	0.0908598	0.0642711	0.0466946	0.0306214	0.0181871		65.8	0.159512	0.12544	0.0653566	0.0435592	0.020681
66	0.215394	0.14795	0.0950893	0.0561534	0.0365009		66	0.0906669	0.0642386	0.0467072	0.0309173	0.0181959		66	0.159538	0.126054	0.065488	0.0437516	0.0211444
66.2	0.215657	0.148097	0.0952388	0.0562974	0.0362977		66.2	0.0912047	0.0639648	0.0466103	0.0310638	0.0182393		66.2	0.159327	0.126162	0.0663026	0.0440533	0.0210073
66.4	0.216083	0.148095	0.0951779	0.0562566	0.0363725		66.4	0.091162	0.0636329	0.0465309	0.0309303	0.0184436		66.4	0.159508	0.126344	0.0663725	0.0445349	0.0215548
66.6	0.216427	0.148111	0.0956492	0.0564116	0.0363879		66.6	0.0908765	0.0632687	0.0465404	0.03062	0.0183436		66.6	0.159868	0.126875	0.0667071	0.0444652	0.0219432
66.8	0.216922	0.148304	0.0956003	0.0567556	0.0366562		66.8	0.090457	0.0631054	0.0465611	0.030734	0.0182635		66.8	0.160042	0.127614	0.066414	0.0448239	0.0217169
67	0.217861	0.148669	0.0957743	0.0569171	0.0365652		67	0.0907146	0.0632292	0.0467053	0.0305361	0.0184544		67	0.160032	0.12812	0.0666468	0.0450001	0.0220224
67.2	0.218451	0.149172	0.0962973	0.0571872	0.0365159		67.2	0.0910784	0.0633747	0.0466437	0.0309497	0.0180227		67.2	0.160296	0.128115	0.0670654	0.0449967	0.0221567
67.4	0.21917	0.149817	0.0968519	0.0574463	0.0366329		67.4	0.0910434	0.0635768	0.0464729	0.0309667	0.0177441		67.4	0.160614	0.128687	0.0672312	0.0450762	0.0221406
67.6	0.219343	0.150231	0.0967029	0.0576318	0.0364897		67.6	0.0909995	0.0633044	0.0465189	0.0311328	0.0174536		67.6	0.160846	0.12924	0.0679063	0.0449602	0.0222255
67.8	0.219945	0.150492	0.0971967	0.0574457	0.0364801		67.8	0.0909436	0.0632137	0.0467449	0.0310992	0.0175095		67.8	0.161375	0.129494	0.0679264	0.0451083	0.0216469
68	0.220427	0.150785	0.0974183	0.0577364	0.0365166		68	0.0908869	0.0635424	0.0471184	0.0315179	0.0175942		68	0.161984	0.128999	0.0681769	0.0453167	0.0214965
68.2	0.220988	0.151153	0.0975059	0.0579114	0.0363953		68.2	0.0912926	0.0638502	0.047307	0.0316798	0.0178974		68.2	0.162649	0.129081	0.0687117	0.0454798	0.0212698
68.4	0.221299	0.150948	0.097636	0.0584542	0.0363625		68.4	0.0919041	0.064138	0.0473458	0.0315262	0.0177812		68.4	0.16324	0.129575	0.0691333	0.046092	0.0210278
68.6	0.221363	0.15141	0.0979311	0.0585664	0.0364999		68.6	0.0921892	0.0639958	0.0472723	0.0315713	0.0177504		68.6	0.163314	0.129916	0.0694745	0.0462075	0.0209046
68.8	0.221286	0.151719	0.0983985	0.0587974	0.0366668		68.8	0.0922176	0.0641964	0.0477122	0.031792	0.0173725		68.8	0.163589	0.129952	0.0690026	0.0462706	0.0208861
69	0.221394	0.152185	0.0987486	0.0587999	0.0365324		69	0.0925446	0.0646529	0.0483294	0.0314895	0.0173395		69	0.163726	0.130304	0.0692131	0.0466424	0.0208746
69.2	0.221909	0.152336	0.0990114	0.0590604	0.0369132		69.2	0.0931147	0.0646395	0.0485267	0.0318712	0.017303		69.2	0.164039	0.130702	0.0695309	0.0465153	0.0213432
69.4	0.222157	0.152633	0.099487	0.059595	0.037177		69.4	0.0932951	0.0645151	0.0487426	0.0320566	0.0172738		69.4	0.164441	0.131197	0.0697421	0.0467134	0.0212907
69.6	0.222758	0.1528	0.0996439	0.0597546	0.0377658		69.6	0.0938328	0.0642907	0.0490261	0.0315537	0.0174065		69.6	0.163881	0.131716	0.0697008	0.0469119	0.0210231
69.8	0.222841	0.15307	0.0999484	0.0596574	0.0383794		69.8	0.0944423	0.0644089	0.0489776	0.031738	0.0173056		69.8	0.164039	0.132381	0.0697892	0.0469632	0.0210971
70	0.223344	0.153741	0.100127	0.0593924	0.0384726		70	0.0947834	0.0646686	0.0490044	0.0315549	0.0177769		70	0.164374	0.132744	0.0699189	0.0469193	0.021351
70.2	0.223736	0.15434	0.100401	0.0594243	0.0389161		70.2	0.0948051	0.0646346	0.0489469	0.0315955	0.0179837		70.2	0.164777	0.132917	0.0702192	0.0471593	0.0213962
70.4	0.224077	0.155044	0.100515	0.0591197	0.0391882		70.4	0.0945042	0.0648982	0.0489225	0.0315793	0.018298		70.4	0.164967	0.133683	0.0701658	0.0471541	0.0219396
70.6	0.224133	0.155613	0.101026	0.0589772	0.039667		70.6	0.094396	0.0650671	0.0490267	0.0317881	0.0184073		70.6	0.165006	0.134089	0.070562	0.0467377	0.0216419
70.8	0.224185	0.155744	0.101299	0.0592257	0.0401383		70.8	0.0944126	0.0655996	0.0492442	0.0319788	0.0184823		70.8	0.165341	0.13416	0.0698421	0.0467059	0.021611
71	0.224418	0.156081	0.101282	0.0593289	0.0400246		71	0.0946541	0.0660495	0.0489448	0.0315875	0.0184817		71	0.165914	0.134426	0.0703582	0.0464645	0.0217922
71.2	0.22479	0.156236	0.101755	0.0591035	0.0402638		71.2	0.0948752	0.0662716	0.0486211	0.0312491	0.0182832		71.2	0.166376	0.134664	0.0707284	0.0464918	0.0223419
71.4	0.224736	0.156548	0.101972	0.0596778	0.0403927		71.4	0.0946863	0.0666314	0.048386	0.0309031	0.0188199		71.4	0.166976	0.135221	0.0709301	0.0466459	0.0224595
71.6	0.224582	0.156751	0.102011	0.0594526	0.0403956		71.6	0.0943518	0.0668036	0.0484551	0.0308057	0.0190296		71.6	0.167238	0.135285	0.0711913	0.0465213	0.0226068
71.8	0.224795	0.156634	0.102182	0.0594425	0.0400909		71.8	0.0943016	0.0668546	0.0486198	0.0305146	0.0193653		71.8	0.167695	0.135145	0.0714061	0.0465244	0.0226545
72	0.224881	0.15692	0.102204	0.0600832	0.0398547		72	0.0943527	0.0669603	0.0488663	0.0305164	0.0196916		72	0.168316	0.135114	0.0718474	0.0465709	0.0230133
72.2	0.225297	0.156855	0.102267	0.0604462	0.0394463		72.2	0.0938063	0.0670353	0.0488041	0.0307991	0.0201052		72.2	0.168602	0.135258	0.0716378	0.0469383	0.0230475
72.4	0.225663	0.156847	0.102401	0.060857	0.039029		72.4	0.0940669	0.0672444	0.048327	0.0307222	0.0197718		72.4	0.168623	0.135424	0.0716738	0.0473723	0.0230864
72.6	0.22559	0.157306	0.102767	0.0611688	0.0392041		72.6	0.0938902	0.067126	0.0483828	0.0305099	0.0195944		72.6	0.168372	0.135532	0.0715459	0.0473698	0.0227787
72.8	0.225939	0.157578	0.103239	0.0613656	0.0388627		72.8	0.0935416	0.067148	0.0487759	0.0308189	0.0192112		72.8	0.168416	0.135322	0.0715528	0.0476184	0.0226246
73	0.226634	0.157871	0.103303	0.0613433	0.0387		73	0.0938722	0.0670304	0.0489751	0.0308876	0.0193839		73	0.168648	0.135641	0.0717662	0.0476948	0.0226255
73.2	0.227264	0.157745	0.103694	0.0617794	0.038644		73.2	0.0941167	0.0667754	0.0489191	0.0312726	0.0196122		73.2	0.168638	0.136008	0.0720947	0.0481383	0.0222299
73.4	0.227789	0.158313	0.104276	0.0621534	0.0387104		73.4	0.0940191	0.0667554	0.0491355	0.0312909	0.0194874		73.4	0.168484	0.136506	0.0718706	0.0486584	0.0222549
73.6	0.22829	0.158438	0.104263	0.0617792	0.0387382		73.6	0.0943528	0.0670007	0.0491697	0.0314616	0.0194372		73.6	0.168128	0.137037	0.072134	0.0485367	0.0219724
73.8	0.228347	0.15904	0.104739	0.0617157	0.0386406		73.8	0.0943611	0.0674539	0.0491749	0.031848	0.0192863		73.8	0.168557	0.13747	0.0724819	0.0490428	0.0222659
74	0.228809	0.159976	0.105222	0.0613964	0.0384862		74	0.0944111	0.0676214	0.0492159	0.0320343	0.019364		74	0.168509	0.137785	0.0723469	0.0494177	0.0223738
74.2	0.229227	0.160242	0.105696	0.0614442	0.0395056		74.2	0.0945324	0.0676277	0.0491432	0.0323616	0.0192075		74.2	0.168567	0.137931	0.0726359	0.0496439	0.0226092
74.4	0.229459	0.160937	0.105978	0.0617991	0.0391601		74.4	0.0945264	0.068224	0.0489195	0.0324499	0.0188735		74.4	0.168377	0.138328	0.0725843	0.0497483	0.0227871
74.6	0.229334	0.161301	0.106337	0.0621966	0.0389746		74.6	0.0948144	0.0686793	0.0489431	0.0328382	0.0188439		74.6	0.168862	0.138864	0.0725011	0.0494833	0.0226956
74.8	0.229451	0.161639	0.106322	0.0625901	0.038832		74.8	0.0949944	0.0688156	0.049299	0.032683	0.0187786		74.8	0.169164	0.139191	0.0722658	0.04943	0.0230911
75	0.229612	0.162121	0.106512	0.0627904	0.0389299		75	0.0953757	0.0693698	0.0489926	0.0325766	0.0185272		75	0.169393	0.139544	0.0730138	0.0491947	0.0229976
75.2	0.230121	0.162223	0.106483	0.0629857	0.0392783		75.2	0.0956833	0.0693201	0.0486379	0.032898	0.018462		75.2	0.169745	0.14001	0.0734254	0.0492531	0.0234339
75.4	0.23001	0.162364	0.106558	0.0630584	0.0393922		75.4	0.0954912	0.0692126	0.0487375	0.0328872	0.0190424		75.4	0.17043	0.140655	0.0734943	0.0494119	0.0233891
75.6	0.2302	0.162903	0.106839	0.0629711	0.0392846		75.6	0.0955461	0.0691441	0.0488117	0.0329317	0.0193294		75.6	0.170008	0.141037	0.0738828	0.0489446	0.0232602
75.8	0.230665	0.16298	0.106684	0.0629588	0.0394167		75.8	0.0955457	0.0690542	0.0488774	0.0330656	0.0199045		75.8	0.170368	0.141341	0.0739064	0.0493294	0.0235944
76	0.231126	0.163236	0.107216	0.0634376	0.039882		76	0.0956382	0.0690526	0.0491795	0.0332504	0.020269		76	0.170751	0.141378	0.074134	0.0494911	0.0236224
76.2	0.231967	0.163454	0.107141	0.0636723	0.0398304		76.2	0.0956368	0.0690819	0.0492434	0.0337739	0.020826		76.2	0.170807	0.14136	0.0742881	0.0495326	0.0235142
76.4	0.232364	0.163907	0.107358	0.0636581	0.0402208		76.4	0.0961384	0.0688217	0.0490157	0.0335023	0.0206986		76.4	0.170634	0.141517	0.074361	0.0492225	0.0231192
76.6	0.232474	0.163926	0.107774	0.0636567	0.0409453		76.6	0.0963544	0.0688576	0.0492426	0.0332797	0.0205536		76.6	0.170728	0.141616	0.0743787	0.0491856	0.0230478
76.8	0.233384	0.16385	0.108057	0.0636142	0.0407845		76.8	0.096078	0.0689399	0.0493569	0.0333142	0.0201708		76.8	0.171057	0.141657	0.0745714	0.0493289	0.0233248
77	0.234137	0.164057	0.108109	0.0633863	0.0409992		77	0.0958371	0.0686623	0.0493895	0.0332186	0.0204394		77	0.171345	0.141635	0.0745249	0.049361	0.0232836
77.2	0.234764	0.164148	0.108685	0.0637078	0.0410137		77.2	0.0956711	0.0684881	0.049612	0.033418	0.0204183		77.2	0.171655	0.141735	0.0750297	0.0497461	0.0232103
77.4	0.235153	0.164484	0.108843	0.0636409	0.0412547		77.4	0.0958685	0.0685457	0.0498077	0.0334484	0.0200129		77.4	0.171618	0.14197	0.0753346	0.0498571	0.0235908
77.6	0.235402	0.164212	0.108859	0.0638738	0.0417555		77.6	0.0960195	0.068451	0.0496816	0.033713	0.0199782		77.6	0.17186	0.142232	0.0761141	0.0497339	0.0236925
77.8	0.235398	0.164818	0.109224	0.064331	0.0419072		77.8	0.0962837	0.0685919	0.0497089	0.0334519	0.0198278		77.8	0.172042	0.142605	0.0760906	0.0502021	0.0238386
78	0.235372	0.164918	0.109398	0.0641848	0.0419601		78	0.0964013	0.0685152	0.0497234	0.033127	0.0197133		78	0.172302	0.142534	0.0764245	0.0502844	0.023609
78.2	0.235482	0.165319	0.109679	0.0647617	0.0419901		78.2	0.0964564	0.0682657	0.0499372	0.0331681	0.0193788		78.2	0.172537	0.142563	0.0767268	0.0501059	0.0237136
78.4	0.235606	0.166109	0.109847	0.0656798	0.0410905		78.4	0.0966333	0.0685321	0.0501332	0.0334535	0.0188853		78.4	0.172699	0.143112	0.0767553	0.0504572	0.0233136
78.6	0.235666	0.166612	0.110067	0.0657307	0.0409215		78.6	0.0969096	0.0686474	0.050958	0.0336442	0.0189064		78.6	0.173195	0.143398	0.0767316	0.0502465	0.0230767
78.8	0.235676	0.166954	0.110139	0.0659241	0.0407801		78.8	0.0971772	0.0683572	0.0515916	0.033535	0.018602		78.8	0.173184	0.143352	0.0767761	0.0504084	0.0231863
79	0.235927	0.167142	0.110217	0.0665101	0.0408155		79	0.0972736	0.0684853	0.0514309	0.033596	0.0184722		79	0.173447	0.143602	0.0768873	0.0502059	0.0228576
79.2	0.236618	0.167132	0.110378	0.0665098	0.0405658		79.2	0.0974589	0.0682617	0.0514316	0.0332374	0.0184548		79.2	0.174084	0.144466	0.076833	0.0504055	0.0232438
79.4	0.236805	0.167707	0.110974	0.0664854	0.0404025		79.4	0.0973637	0.0680581	0.0519974	0.0328277	0.0185188		79.4	0.173954	0.144917	0.0766577	0.0504078	0.0234799
79.6	0.237447	0.168219	0.111243	0.0668482	0.0404333		79.6	0.0978765	0.0684145	0.0519787	0.0327672	0.0187804		79.6	0.173496	0.145119	0.0762961	0.0505249	0.0235859
79.8	0.238092	0.168499	0.111271	0.0665111	0.0407398		79.8	0.0978857	0.0682941	0.0519502	0.0327753	0.0188295		79.8	0.173941	0.145433	0.0760438	0.0508432	0.023988
80	0.23867	0.168718	0.111766	0.0665865	0.0413229		80	0.0981162	0.0682946	0.0519191	0.0329904	0.0188499		80	0.173866	0.145918	0.0761542	0.0503274	0.0239884
80.2	0.239193	0.16925	0.11156	0.0664112	0.0415305		80.2	0.0985331	0.0685699	0.0518304	0.0328925	0.0190384		80.2	0.173945	0.146385	0.0761278	0.0504382	0.0241415
80.4	0.239674	0.169422	0.112034	0.0658353	0.0420173		80.4	0.0986337	0.0685098	0.051658	0.0328394	0.0186286		80.4	0.173984	0.146633	0.076149	0.0503412	0.0240996
80.6	0.240049	0.1698	0.112481	0.0656097	0.0421869		80.6	0.0987151	0.068858	0.0514445	0.0328555	0.0183237		80.6	0.174562	0.146832	0.0761506	0.0510911	0.0241577
80.8	0.240502	0.170056	0.112751	0.0656748	0.0419075		80.8	0.0984586	0.0688089	0.0512326	0.0326895	0.018296		80.8	0.175018	0.147384	0.0763507	0.0514268	0.0240636
81	0.240741	0.170194	0.113175	0.0656261	0.042379		81	0.0985537	0.0687507	0.0513584	0.0328183	0.0187073		81	0.175181	0.14748	0.0762732	0.0517059	0.0241979
81.2	0.24074	0.170527	0.113353	0.0659353	0.042448		81.2	0.0988434	0.0689645	0.0513452	0.0328727	0.0185793		81.2	0.17515	0.148169	0.0769032	0.0518487	0.0247375
81.4	0.240628	0.170802	0.113434	0.0657829	0.0427416		81.4	0.0991609	0.0690825	0.0510713	0.0329092	0.0187383		81.4	0.174922	0.14869	0.0771266	0.0522366	0.0246492
81.6	0.2405	0.17139	0.113671	0.0657166	0.042875		81.6	0.0990071	0.0691766	0.0508965	0.0331483	0.0191966		81.6	0.174987	0.149068	0.0776204	0.0521703	0.0245811
81.8	0.240431	0.171958	0.113659	0.0653857	0.0426634		81.8	0.0989314	0.0692184	0.0510839	0.0326471	0.0194012		81.8	0.174613	0.149226	0.0780378	0.0528384	0.0244548
82	0.240413	0.172313	0.113878	0.0651244	0.0426139		82	0.0988129	0.0693381	0.0508735	0.0326884	0.0193978		82	0.175047	0.149198	0.0786283	0.0534054	0.0240967
82.2	0.240779	0.172784	0.114189	0.0656314	0.0427099		82.2	0.0989742	0.0695176	0.0511272	0.0330582	0.0196205		82.2	0.175037	0.149197	0.0788489	0.0535715	0.0242153
82.4	0.240763	0.172914	0.114241	0.0664721	0.0423376		82.4	0.0991436	0.0698907	0.0514528	0.0332644	0.0197245		82.4	0.175424	0.149375	0.0788806	0.0537745	0.0235793
82.6	0.240976	0.173157	0.114252	0.066467	0.0425545		82.6	0.0990582	0.0702471	0.0517717	0.032907	0.0200312		82.6	0.175577	0.149415	0.0790523	0.0535194	0.0234892
82.8	0.241058	0.173341	0.114565	0.0668487	0.0425941		82.8	0.0990703	0.0700556	0.051653	0.0325244	0.0201158		82.8	0.175882	0.149753	0.079237	0.0536734	0.0238176
83	0.241663	0.173482	0.115036	0.0675336	0.0425944		83	0.0987242	0.0700825	0.0515986	0.032261	0.0201784		83	0.175909	0.149701	0.0793394	0.0533394	0.0239836
83.2	0.242032	0.173579	0.115133	0.0678507	0.0426112		83.2	0.0985484	0.0697606	0.0519976	0.0324541	0.0200666		83.2	0.176139	0.149794	0.0792039	0.053255	0.0244237
83.4	0.242097	0.174131	0.115543	0.0682689	0.0429866		83.4	0.0988366	0.0695812	0.0522458	0.0326545	0.0197324		83.4	0.176195	0.14972	0.0794997	0.0529681	0.0243582
83.6	0.242882	0.173953	0.115581	0.0682428	0.0430913		83.6	0.0986828	0.069419	0.0519345	0.0328735	0.0198439		83.6	0.17622	0.149593	0.0793996	0.0526576	0.0241392
83.8	0.243189	0.174066	0.11589	0.0680652	0.0434463		83.8	0.0983454	0.0691431	0.0519209	0.0330569	0.0195481		83.8	0.17675	0.149922	0.0800059	0.0520897	0.0243292
84	0.243484	0.174375	0.116193	0.0680965	0.0438498		84	0.0984953	0.0695788	0.0516802	0.0334132	0.0195265		84	0.176673	0.150373	0.0802138	0.0522239	0.0242816
84.2	0.244	0.174796	0.116088	0.0683933	0.0440372		84.2	0.0988261	0.0697838	0.0517617	0.0333501	0.0197082		84.2	0.177176	0.150509	0.0807131	0.0522834	0.0245408
84.4	0.244366	0.174882	0.116563	0.0682992	0.0441342		84.4	0.0991527	0.0696392	0.0519559	0.0335312	0.0197658		84.4	0.177552	0.150721	0.0808288	0.0523133	0.0246188
84.6	0.244384	0.175223	0.116903	0.0684088	0.0441864		84.6	0.0994901	0.0699325	0.0521047	0.0333137	0.0194836		84.6	0.178214	0.151181	0.0810278	0.052464	0.0248601
84.8	0.244767	0.175553	0.117522	0.0685076	0.0444222		84.8	0.0995928	0.0698594	0.0523314	0.0334602	0.0196467		84.8	0.178626	0.152087	0.0811796	0.0520905	0.0252608
85	0.244851	0.175785	0.117897	0.0688407	0.0445836		85	0.0992925	0.0698843	0.0523774	0.0338896	0.0194764		85	0.178864	0.152578	0.0811787	0.051975	0.0258442
85.2	0.244749	0.176398	0.117854	0.0686185	0.044414		85.2	0.0990362	0.0699707	0.0523008	0.0341778	0.0195946		85.2	0.178578	0.153164	0.0815109	0.0521592	0.0262936
85.4	0.244402	0.176893	0.11802	0.0686883	0.04463		85.4	0.0991391	0.0701681	0.0523175	0.03482	0.0198247		85.4	0.178607	0.153577	0.0815487	0.0525603	0.0261355
85.6	0.244706	0.176942	0.118444	0.0688518	0.0443978		85.6	0.0990817	0.0702013	0.0522008	0.0348905	0.0201371		85.6	0.178489	0.154177	0.0820428	0.0524087	0.0264348
85.8	0.245236	0.177017	0.118477	0.0687406	0.0445899		85.8	0.0990063	0.0706356	0.0527198	0.0350108	0.0199979		85.8	0.178688	0.154412	0.0823913	0.0528424	0.026688
86	0.245639	0.177162	0.118797	0.068745	0.0446057		86	0.0992314	0.0713859	0.052493	0.0352553	0.0200986		86	0.179164	0.154684	0.0827176	0.0527806	0.0268231
86.2	0.245947	0.177004	0.119235	0.0691641	0.0442271		86.2	0.0992448	0.0714653	0.0527846	0.0354528	0.0202027		86.2	0.179289	0.155144	0.0829979	0.0528974	0.0271187
86.4	0.24613	0.177343	0.119242	0.0693894	0.0437414		86.4	0.0994472	0.0716706	0.0529028	0.0354911	0.0201697		86.4	0.179624	0.155614	0.0829709	0.0529599	0.0269535
86.6	0.246459	0.177343	0.119355	0.0692261	0.0438858		86.6	0.0996492	0.0721774	0.0527425	0.0355328	0.0200911		86.6	0.180167	0.155454	0.0833045	0.0529729	0.0273182
86.8	0.246868	0.177965	0.119804	0.0697423	0.0437538		86.8	0.099917	0.072129	0.0527082	0.0356955	0.0199498		86.8	0.180569	0.155721	0.0834168	0.0532764	0.027428
87	0.247298	0.177847	0.119885	0.0696928	0.0433665		87	0.0997677	0.0719395	0.052774	0.0360647	0.0198963		87	0.180446	0.155839	0.0835798	0.0534879	0.0274465
87.2	0.247419	0.177856	0.119474	0.0699742	0.0434088		87.2	0.0999557	0.0715804	0.0530931	0.036406	0.0197691		87.2	0.180899	0.155859	0.0834553	0.0536656	0.0271339
87.4	0.247596	0.178281	0.120029	0.0698682	0.043691		87.4	0.10019	0.0716952	0.0532214	0.0358124	0.0195948		87.4	0.181214	0.155809	0.0838825	0.0539801	0.0268088
87.6	0.248099	0.177793	0.120084	0.0698037	0.0434727		87.6	0.0997225	0.0716397	0.0534577	0.0357222	0.01964		87.6	0.181381	0.155485	0.0839457	0.0543227	0.0265821
87.8	0.248316	0.178393	0.120304	0.0701106	0.0435719		87.8	0.100101	0.0716317	0.0539868	0.0356881	0.0196083		87.8	0.181687	0.155563	0.0842346	0.0550973	0.0264932
88	0.248761	0.178762	0.1203	0.0705612	0.0435014		88	0.100702	0.0723455	0.0543031	0.0354447	0.0198572		88	0.181521	0.15592	0.0841665	0.05578	0.0258412
88.2	0.249192	0.178948	0.12019	0.070769	0.0435739		88.2	0.101128	0.0723755	0.0544897	0.0350138	0.0193841		88.2	0.182377	0.155914	0.0842698	0.0559173	0.0258306
88.4	0.249225	0.179198	0.120477	0.0709017	0.0438683		88.4	0.101337	0.0724518	0.0548033	0.0344513	0.0193295		88.4	0.182476	0.155907	0.0842864	0.0561128	0.0262701
88.6	0.249447	0.179534	0.120728	0.0711068	0.044104		88.6	0.101359	0.0723791	0.0550526	0.0341663	0.0192517		88.6	0.182771	0.156254	0.0847169	0.0558788	0.0262209
88.8	0.249538	0.180044	0.121004	0.071304	0.0445638		88.8	0.10159	0.0722844	0.0549849	0.0342808	0.0195296		88.8	0.183133	0.156611	0.0848965	0.0558127	0.0259648
89	0.249274	0.180199	0.121082	0.0718191	0.0448186		89	0.101667	0.072235	0.0547979	0.0344541	0.0194451		89	0.182761	0.156904	0.0848152	0.0560636	0.0259594
89.2	0.249326	0.180328	0.12137	0.0720769	0.0450634		89.2	0.101959	0.0726377	0.0547693	0.0343774	0.0199043		89.2	0.182655	0.157266	0.0848795	0.0560456	0.0261987
89.4	0.249495	0.180904	0.121898	0.0727417	0.0454643		89.4	0.102442	0.0728601	0.0547715	0.0346667	0.0199281		89.4	0.18272	0.157347	0.0850607	0.0560065	0.0258398
89.6	0.250156	0.180983	0.122563	0.0728966	0.0457279		89.6	0.102588	0.0728135	0.055193	0.0345264	0.0201413		89.6	0.182926	0.157918	0.0852008	0.0559068	0.0260498
89.8	0.250622	0.181579	0.123071	0.0728974	0.0462281		89.8	0.10285	0.0731375	0.0554407	0.0346655	0.0203528		89.8	0.183111	0.157902	0.0853555	0.0558705	0.0259498
90	0.250547	0.181782	0.123707	0.0728668	0.0459604		90	0.10283	0.0730743	0.0551876	0.0347344	0.0204008		90	0.182876	0.157881	0.0854967	0.0558917	0.0262228
90.2	0.250878	0.182116	0.124141	0.073196	0.0459259		90.2	0.102991	0.0728735	0.0549104	0.0352094	0.0206516		90.2	0.182961	0.15772	0.0854532	0.0559819	0.0261671
90.4	0.251097	0.182729	0.124057	0.0730903	0.0462413		90.4	0.103073	0.0729785	0.054843	0.0356611	0.020575		90.4	0.183072	0.15775	0.085058	0.0557476	0.0263482
90.6	0.251233	0.18294	0.124348	0.0731708	0.0462108		90.6	0.102846	0.0728807	0.0544277	0.0357134	0.0204523		90.6	0.183287	0.158111	0.0853769	0.0555187	0.026706
90.8	0.25168	0.183574	0.124752	0.0733151	0.0461253		90.8	0.102302	0.0721245	0.0540701	0.0355903	0.0203555		90.8	0.183116	0.158887	0.0853602	0.0556934	0.0267187
91	0.25186	0.183536	0.124841	0.0729084	0.0461837		91	0.101823	0.071649	0.0537084	0.0352892	0.0203968		91	0.182832	0.159646	0.0856396	0.0558165	0.0265818
91.2	0.251893	0.184007	0.124909	0.0731239	0.0464203		91.2	0.101601	0.0713982	0.0536323	0.0351595	0.0205389		91.2	0.18309	0.159718	0.08525	0.0557708	0.0266853
91.4	0.251894	0.18446	0.125222	0.0728078	0.0466639		91.4	0.101294	0.0713328	0.0534148	0.0350999	0.0205755		91.4	0.183008	0.160018	0.0855368	0.0558665	0.0268636
91.6	0.251855	0.184523	0.125361	0.0727861	0.0461562		91.6	0.101246	0.0713707	0.0537086	0.0354028	0.0207793		91.6	0.182991	0.160299	0.0856226	0.0561224	0.026922
91.8	0.252005	0.185046	0.125506	0.0727777	0.0461169		91.8	0.101281	0.071449	0.0535766	0.0351856	0.0204656		91.8	0.183083	0.160812	0.0856096	0.0562698	0.026786
92	0.252331	0.185106	0.12561	0.0726579	0.0460929		92	0.101367	0.0720584	0.0541157	0.0347608	0.020355		92	0.183354	0.161192	0.0855181	0.0561645	0.0266863
92.2	0.252426	0.185564	0.125655	0.072456	0.0461249		92.2	0.101307	0.072118	0.0539107	0.0344545	0.0196833		92.2	0.18393	0.161133	0.0857033	0.0560529	0.0269536
92.4	0.252602	0.185973	0.12578	0.0727261	0.0465568		92.4	0.101139	0.0724503	0.0540234	0.0342893	0.020042		92.4	0.184068	0.161721	0.085886	0.0559984	0.0271556
92.6	0.253008	0.186093	0.126029	0.0726522	0.0463679		92.6	0.101398	0.0726072	0.0543083	0.0343514	0.0201978		92.6	0.184321	0.162287	0.085942	0.0560315	0.0263834
92.8	0.253332	0.18651	0.125944	0.0726553	0.046551		92.8	0.101826	0.072998	0.0543224	0.0346276	0.019782		92.8	0.184607	0.162536	0.0863281	0.0562238	0.0259686
93	0.253817	0.18699	0.126472	0.0727175	0.0467636		93	0.101876	0.0732883	0.0545549	0.0350099	0.019795		93	0.18473	0.162968	0.0866238	0.0568796	0.0258614
93.2	0.254353	0.186961	0.126406	0.0729215	0.0470246		93.2	0.102367	0.0734052	0.0546773	0.0348705	0.0200124		93.2	0.185583	0.163218	0.086715	0.0571869	0.0259945
93.4	0.25486	0.187382	0.126736	0.073255	0.0476186		93.4	0.102567	0.0735291	0.0550962	0.0352752	0.0196872		93.4	0.185888	0.163189	0.0871296	0.0575749	0.0255387
93.6	0.255311	0.187284	0.126996	0.0733104	0.0480406		93.6	0.102976	0.0736361	0.0555836	0.0356645	0.0195415		93.6	0.186325	0.163917	0.0874661	0.0577896	0.0254197
93.8	0.255762	0.187537	0.127456	0.0734992	0.0486498		93.8	0.103493	0.0736733	0.0555564	0.0359612	0.0194897		93.8	0.186312	0.163875	0.0884042	0.0579901	0.0251239
94	0.25593	0.187718	0.127608	0.0737357	0.0487897		94	0.103512	0.0734387	0.0556907	0.0362843	0.0192954		94	0.186569	0.163601	0.0885261	0.0585665	0.0254216
94.2	0.256401	0.188084	0.127699	0.0743058	0.0490977		94.2	0.1038	0.073657	0.0554224	0.036473	0.0194932		94.2	0.186872	0.163641	0.0885874	0.0585631	0.0254427
94.4	0.256598	0.188264	0.127684	0.0745927	0.0492267		94.4	0.103671	0.0732406	0.0558587	0.036487	0.0191107		94.4	0.18682	0.163818	0.0887243	0.0587276	0.0260494
94.6	0.256906	0.188581	0.128049	0.0750751	0.0491748		94.6	0.103524	0.0731013	0.0558316	0.0361865	0.0191014		94.6	0.186853	0.16418	0.0891052	0.0585857	0.0263195
94.8	0.256954	0.188956	0.128047	0.075184	0.0493894		94.8	0.10351	0.0730126	0.0558282	0.0359128	0.0194012		94.8	0.186698	0.164324	0.0890614	0.0587919	0.0263789
95	0.257023	0.189056	0.128002	0.0756007	0.0494702		95	0.103375	0.0734168	0.0557654	0.0357436	0.0197375		95	0.186336	0.164479	0.0891576	0.0590187	0.0265725
95.2	0.257223	0.189101	0.128128	0.0757697	0.0495154		95.2	0.103225	0.0739308	0.0557264	0.0358562	0.0199728		95.2	0.186356	0.164709	0.0889822	0.0589877	0.0273732
95.4	0.257132	0.18923	0.128174	0.0757748	0.049312		95.4	0.103294	0.0743258	0.0557493	0.036137	0.0200103		95.4	0.186337	0.165117	0.0892316	0.0591625	0.0275876
95.6	0.257098	0.189467	0.128481	0.075661	0.0491693		95.6	0.103256	0.0747845	0.0560676	0.0356093	0.0203013		95.6	0.186636	0.165293	0.0892031	0.0592009	0.0278409
95.8	0.257495	0.189802	0.128441	0.0758513	0.0494868		95.8	0.102979	0.0749655	0.0560714	0.0349419	0.0200741		95.8	0.186819	0.165347	0.0892215	0.0594346	0.0276995
96	0.257871	0.190386	0.128384	0.0761015	0.0493526		96	0.102694	0.075418	0.0566338	0.0347383	0.0203993		96	0.187057	0.165559	0.0891601	0.0596926	0.0277751
96.2	0.258266	0.191151	0.128354	0.0764945	0.0490707		96.2	0.102475	0.0754422	0.0562612	0.0346998	0.020574		96.2	0.187266	0.165734	0.0894594	0.0598381	0.0275667
96.4	0.258414	0.191418	0.128182	0.0765201	0.0487625		96.4	0.102538	0.0753998	0.0566192	0.0347682	0.0207163		96.4	0.187588	0.166089	0.0899	0.0601298	0.0274877
96.6	0.258613	0.191717	0.128357	0.0763605	0.0483497		96.6	0.102597	0.0758645	0.0569203	0.0346327	0.0206657		96.6	0.187634	0.166271	0.0900734	0.0598058	0.0272158
96.8	0.258879	0.191892	0.128606	0.0762224	0.047841		96.8	0.102677	0.0761095	0.0572488	0.0350595	0.0203161		96.8	0.187751	0.16658	0.0906663	0.060297	0.0272675
97	0.259064	0.191859	0.128653	0.076246	0.0476999		97	0.102896	0.0761826	0.0574976	0.0355959	0.0207602		97	0.188095	0.166889	0.0911842	0.0606159	0.0273137
97.2	0.259292	0.191648	0.128363	0.076268	0.0477058		97.2	0.103165	0.0759969	0.0573705	0.0357463	0.0208172		97.2	0.18838	0.167047	0.0915534	0.0607913	0.027515
97.4	0.259329	0.191854	0.12926	0.0765273	0.0478062		97.4	0.103253	0.0757966	0.0575501	0.0367288	0.020693		97.4	0.188504	0.167272	0.092239	0.060852	0.0270665
97.6	0.259351	0.192229	0.12977	0.0763514	0.0480304		97.6	0.103641	0.0755702	0.0574171	0.0372524	0.0209661		97.6	0.188634	0.167814	0.0924785	0.0605524	0.0269936
97.8	0.259356	0.192033	0.130322	0.0766351	0.0480905		97.8	0.103794	0.0753306	0.057087	0.0375256	0.0212201		97.8	0.189062	0.168097	0.0928826	0.0605073	0.0271812
98	0.259358	0.192199	0.130704	0.0769202	0.0478556		98	0.104027	0.0749882	0.057021	0.0379149	0.0211205		98	0.189511	0.168018	0.0923454	0.0602835	0.027452
98.2	0.259306	0.192659	0.131107	0.0772385	0.0477719		98.2	0.104009	0.0747763	0.0571298	0.0380388	0.0213043		98.2	0.189776	0.16841	0.0924053	0.0598627	0.0273753
98.4	0.259319	0.193036	0.131417	0.077618	0.0482964		98.4	0.104026	0.0742204	0.0576581	0.038157	0.020988		98.4	0.190038	0.16852	0.0925189	0.0598743	0.0276013
98.6	0.259582	0.193448	0.13182	0.0778703	0.0482528		98.6	0.104133	0.074204	0.0574622	0.0379278	0.0214818		98.6	0.190236	0.168723	0.0921805	0.0600558	0.0274339
98.8	0.259626	0.193296	0.131938	0.0778495	0.0484225		98.8	0.104189	0.0742196	0.0572798	0.0376749	0.0217629		98.8	0.190074	0.16909	0.0918888	0.0604218	0.0274767
99	0.259631	0.193474	0.132037	0.0782823	0.04834		99	0.103907	0.0741932	0.0572112	0.037876	0.0219797		99	0.189928	0.169213	0.091727	0.0607023	0.0278832
99.2	0.259774	0.193837	0.132431	0.0782089	0.0486466		99.2	0.10397	0.0742543	0.0571963	0.0376596	0.0218102		99.2	0.189957	0.169666	0.0917631	0.0609265	0.0281333
99.4	0.2598	0.194763	0.132657	0.0784156	0.0486309		99.4	0.103831	0.074035	0.0574588	0.0376122	0.0215674		99.4	0.190029	0.169617	0.0921143	0.0612851	0.0282613
99.6	0.25992	0.195252	0.132836	0.0785204	0.0491221		99.6	0.103852	0.073992	0.0576301	0.0371964	0.0214068		99.6	0.189844	0.169795	0.0922093	0.061358	0.0283181
99.8	0.260144	0.195515	0.132322	0.0790559	0.049521		99.8	0.103525	0.0740037	0.0575019	0.0371124	0.0212367		99.8	0.189897	0.16971	0.0924301	0.061756	0.0283106
100	0.260887	0.195815	0.132291	0.0794715	0.0493573		100	0.103652	0.0742412	0.0576236	0.0371727	0.0212537		100	0.190095	0.169873	0.092823	0.0616987	0.0285053
100.2	0.261274	0.195983	0.132702	0.0797399	0.0494544		100.2	0.104054	0.0743423	0.0575049	0.0371557	0.0208643		100.2	0.190065	0.16972	0.0934129	0.0616621	0.028292
100.4	0.261435	0.19576	0.132732	0.0795906	0.0492858		100.4	0.104436	0.0747229	0.0579713	0.0369497	0.020151		100.4	0.18994	0.169503	0.0939955	0.0616676	0.0283807
100.6	0.261978	0.196139	0.133345	0.0794009	0.0492306		100.6	0.104164	0.075279	0.0580392	0.0365844	0.0197915		100.6	0.190042	0.169384	0.094247	0.0617113	0.0279632
100.8	0.262478	0.195727	0.133371	0.0792403	0.0489767		100.8	0.10455	0.0751542	0.0583436	0.0368945	0.019389		100.8	0.189883	0.169338	0.0944468	0.0620387	0.0280027
101	0.263034	0.195991	0.133308	0.0792878	0.0492513		101	0.104773	0.0752074	0.0586565	0.0373054	0.0196113		101	0.189787	0.169382	0.094999	0.0620585	0.028135
101.2	0.263166	0.19633	0.133786	0.079425	0.0495652		101.2	0.104716	0.0754669	0.0584458	0.0372532	0.019863		101.2	0.189667	0.169455	0.0953877	0.0623109	0.0279914
101.4	0.263434	0.196478	0.134267	0.0793676	0.0492495		101.4	0.1052	0.0754485	0.0587388	0.0373842	0.0197439		101.4	0.189995	0.169227	0.095327	0.0623023	0.0280687
101.6	0.263746	0.196593	0.134683	0.0792393	0.0492054		101.6	0.105341	0.0758552	0.0585876	0.037371	0.0197619		101.6	0.190031	0.169375	0.0952237	0.061927	0.0282923
101.8	0.264092	0.196749	0.135161	0.0793781	0.0489078		101.8	0.105223	0.0762046	0.0582684	0.0376312	0.0196484		101.8	0.19084	0.169987	0.09494	0.062279	0.0286638
102	0.264305	0.197673	0.134873	0.0795344	0.0488161		102	0.10512	0.0764936	0.0582628	0.0378491	0.0198109		102	0.191197	0.170079	0.0948568	0.0620073	0.0285057
102.2	0.264696	0.198237	0.134923	0.0797022	0.04875		102.2	0.105305	0.076568	0.0580203	0.0375563	0.0200961		102.2	0.191984	0.170896	0.0949085	0.0618321	0.0284912
102.4	0.265143	0.198789	0.135263	0.0798738	0.0490058		102.4	0.105486	0.0765592	0.05814	0.0375832	0.0204826		102.4	0.192486	0.171259	0.0949969	0.0622453	0.0284355
102.6	0.26531	0.199218	0.13534	0.0801761	0.0487391		102.6	0.105367	0.0766588	0.058168	0.0375709	0.0211961		102.6	0.192785	0.171587	0.094574	0.0626122	0.0286027
102.8	0.265416	0.200054	0.135459	0.0801982	0.0488053		102.8	0.105226	0.0766967	0.0584892	0.0375501	0.0214629		102.8	0.192666	0.172567	0.0945072	0.0629244	0.0293796
103	0.265481	0.200737	0.135783	0.0803207	0.0486819		103	0.10477	0.0767365	0.0587502	0.0378557	0.0218448		103	0.192636	0.172832	0.0946156	0.0632305	0.029712
103.2	0.266121	0.200746	0.13647	0.0806433	0.048849		103.2	0.104747	0.0766439	0.0590545	0.0379201	0.0217481		103.2	0.192418	0.173149	0.0946092	0.063332	0.0298116
103.4	0.26653	0.20114	0.136699	0.0806016	0.0489378		103.4	0.104643	0.0765369	0.059219	0.0381212	0.0215656		103.4	0.192341	0.173606	0.0947312	0.0633133	0.0297315
103.6	0.266739	0.20107	0.137027	0.08097	0.0493084		103.6	0.105065	0.0769031	0.0589175	0.0386778	0.0216438		103.6	0.192314	0.173963	0.0950637	0.063167	0.0296227
103.8	0.267501	0.201145	0.137043	0.08161	0.0494622		103.8	0.104931	0.0768368	0.0588412	0.0387198	0.02187		103.8	0.192524	0.174002	0.0953964	0.0629442	0.0295107
104	0.267756	0.201266	0.137575	0.0817382	0.049285		104	0.105261	0.0766325	0.0587134	0.0388104	0.02185		104	0.192513	0.174422	0.0956043	0.0626174	0.0292066
104.2	0.267793	0.201192	0.138366	0.0818458	0.0496249		104.2	0.105523	0.0766477	0.0587423	0.0386385	0.0217099		104.2	0.192574	0.174804	0.0961374	0.0627244	0.0287617
104.4	0.267972	0.201159	0.138562	0.0816009	0.0500622		104.4	0.105592	0.0765119	0.0590814	0.03829	0.0212913		104.4	0.192696	0.174848	0.0963346	0.0628301	0.0289527
104.6	0.268239	0.201642	0.138779	0.081509	0.0506103		104.6	0.105772	0.0760612	0.0591911	0.0381495	0.0210472		104.6	0.192982	0.174877	0.0965229	0.0630453	0.0286744
104.8	0.268692	0.201681	0.138762	0.0817153	0.0510639		104.8	0.106118	0.0757579	0.0593703	0.0381731	0.0208488		104.8	0.192763	0.175235	0.0967126	0.0627054	0.0291585
105	0.269063	0.202282	0.13909	0.0821388	0.0513733		105	0.106161	0.0757921	0.0597668	0.0381997	0.0211119		105	0.192712	0.175618	0.0972034	0.0629076	0.029319
105.2	0.26886	0.202712	0.139232	0.0825	0.0516428		105.2	0.10655	0.0762509	0.0594015	0.0379371	0.0208834		105.2	0.192957	0.175424	0.0975575	0.0629295	0.0292626
105.4	0.269037	0.203055	0.139299	0.0826536	0.0516507		105.4	0.10682	0.0764674	0.0592611	0.037509	0.0205806		105.4	0.19311	0.175205	0.0979849	0.0629791	0.029505
105.6	0.268978	0.2034	0.139681	0.0828838	0.0522339		105.6	0.106413	0.0769007	0.0591345	0.0378378	0.0212016		105.6	0.192915	0.175383	0.0981959	0.0627883	0.0295539
105.8	0.26904	0.203725	0.139631	0.0828941	0.0526064		105.8	0.106321	0.0776269	0.0591318	0.0381458	0.0213467		105.8	0.193512	0.176141	0.0984372	0.0627613	0.0298766
106	0.268993	0.203776	0.139459	0.0830248	0.0528555		106	0.106342	0.0779169	0.0587709	0.0382249	0.0219826		106	0.193428	0.17632	0.0986094	0.0623249	0.0295048
106.2	0.269396	0.204006	0.139739	0.0833138	0.0531819		106.2	0.106744	0.0781536	0.058754	0.0378059	0.0219036		106.2	0.19349	0.176756	0.0988763	0.0627018	0.0295486
106.4	0.269456	0.204442	0.140077	0.083817	0.0535437		106.4	0.10635	0.0783873	0.0593952	0.0377997	0.0224736		106.4	0.193552	0.176671	0.0991824	0.0632689	0.0295154
106.6	0.269324	0.204852	0.140212	0.0843472	0.0534387		106.6	0.106293	0.0788629	0.0594435	0.0376458	0.022162		106.6	0.19375	0.176963	0.0986731	0.0637268	0.0298867
106.8	0.269644	0.20481	0.14059	0.0842706	0.0532159		106.8	0.106003	0.079297	0.0593727	0.0374216	0.0224563		106.8	0.193316	0.177314	0.0986695	0.0640659	0.030145
107	0.269823	0.204266	0.140826	0.0841806	0.0533195		107	0.105866	0.0795222	0.0594665	0.0375778	0.0221074		107	0.193149	0.177044	0.0987425	0.0637388	0.0299371
107.2	0.270162	0.204127	0.14066	0.0842899	0.0531593		107.2	0.106146	0.07953	0.0593024	0.03744	0.0217276		107.2	0.192765	0.177234	0.0986264	0.0638077	0.0297989
107.4	0.269901	0.204227	0.140608	0.0840766	0.0533856		107.4	0.10603	0.0794448	0.0590633	0.0374344	0.0212424		107.4	0.192914	0.177456	0.0987511	0.0634966	0.0298323
107.6	0.269727	0.204264	0.140765	0.0845321	0.0528867		107.6	0.106226	0.0793983	0.058726	0.0375409	0.0212627		107.6	0.192853	0.177498	0.0990311	0.0633634	0.0296519
107.8	0.269539	0.204367	0.140674	0.0848481	0.0527039		107.8	0.106126	0.0789177	0.0588612	0.0374074	0.0211878		107.8	0.193239	0.177858	0.0986962	0.0633324	0.0294263
108	0.269026	0.204404	0.140908	0.0846272	0.0525716		108	0.106134	0.0786683	0.0589063	0.0374953	0.0213969		108	0.193697	0.178317	0.0985014	0.0636005	0.0296861
108.2	0.269355	0.204488	0.141147	0.0846582	0.0527338		108.2	0.106555	0.0786828	0.0591905	0.0379095	0.0213793		108.2	0.193994	0.178461	0.0988111	0.0638468	0.0300454
108.4	0.269346	0.204994	0.141137	0.0845964	0.0531411		108.4	0.106498	0.0784777	0.0595852	0.0379941	0.0213034		108.4	0.1945	0.17856	0.0987904	0.0640744	0.0303364
108.6	0.26975	0.205431	0.140842	0.0846014	0.0529845		108.6	0.106591	0.0779784	0.0595671	0.0384345	0.0214786		108.6	0.195074	0.178878	0.0988518	0.0644867	0.0304801
108.8	0.270162	0.205691	0.141186	0.0846364	0.0531027		108.8	0.10664	0.0778693	0.059607	0.0386015	0.0212649		108.8	0.195229	0.179253	0.099296	0.0645003	0.0306288
109	0.270344	0.205995	0.141324	0.0844246	0.0533342		109	0.106636	0.0773145	0.0602196	0.0386329	0.0211736		109	0.195526	0.179229	0.099141	0.0649987	0.0308424
109.2	0.2701	0.206327	0.141285	0.084357	0.0533554		109.2	0.106737	0.0771055	0.0600991	0.0386172	0.0214196		109.2	0.195686	0.179319	0.0995163	0.0648095	0.0308489
109.4	0.270357	0.206421	0.141236	0.0844499	0.0536809		109.4	0.106581	0.0768317	0.0602995	0.03836	0.0220956		109.4	0.195631	0.179425	0.100085	0.0645579	0.0310079
109.6	0.270705	0.206487	0.141366	0.0841318	0.0540989		109.6	0.106401	0.0765501	0.0604847	0.0388196	0.0225931		109.6	0.195736	0.179605	0.0996094	0.0645279	0.031135
109.8	0.270999	0.206432	0.141621	0.0839521	0.0540298		109.8	0.106667	0.0766714	0.0605065	0.039079	0.0223627		109.8	0.196353	0.179959	0.100084	0.0643172	0.0310657
110	0.271568	0.206576	0.142036	0.0841216	0.0544387		110	0.106746	0.0764066	0.0601792	0.0387899	0.0225396		110	0.196159	0.18005	0.100015	0.0645395	0.0306889
110.2	0.272126	0.20732	0.142233	0.0846312	0.0546279		110.2	0.10689	0.0763105	0.0605506	0.0384749	0.0221705		110.2	0.196265	0.179891	0.10055	0.065141	0.0308864
110.4	0.272566	0.207623	0.142628	0.0850196	0.054641		110.4	0.106937	0.076355	0.0605328	0.0382303	0.0221388		110.4	0.196751	0.180081	0.100625	0.0653012	0.0308129
110.6	0.272661	0.207467	0.142908	0.0853396	0.0541494		110.6	0.107276	0.0764827	0.060335	0.0381109	0.0215439		110.6	0.197052	0.180167	0.100432	0.0654984	0.0307104
110.8	0.272896	0.207774	0.143338	0.0852972	0.0539961		110.8	0.107351	0.0766896	0.0603501	0.0379468	0.0213347		110.8	0.196766	0.180374	0.10076	0.0653778	0.030813
111	0.272998	0.208161	0.143228	0.0852622	0.0541384		111	0.107336	0.0767132	0.060204	0.0380501	0.0209466		111	0.196632	0.180381	0.101038	0.0653924	0.0308568
111.2	0.272981	0.208356	0.143285	0.0857735	0.05422		111.2	0.107465	0.0769065	0.0601048	0.0381091	0.0209236		111.2	0.196545	0.180753	0.101185	0.0657528	0.0309047
111.4	0.273162	0.208595	0.143802	0.0860861	0.0540809		111.4	0.107486	0.0769567	0.0599912	0.0383646	0.0208898		111.4	0.196868	0.180647	0.100977	0.0655905	0.0310332
111.6	0.273115	0.208941	0.14404	0.0863489	0.0537321		111.6	0.107489	0.0771173	0.0602814	0.0385131	0.0211551		111.6	0.196845	0.180966	0.101016	0.065905	0.030871
111.8	0.273505	0.209398	0.144262	0.0865875	0.0542116		111.8	0.107694	0.077467	0.0605388	0.0389409	0.02156		111.8	0.197421	0.181292	0.100989	0.0661208	0.0310881
112	0.273594	0.209601	0.14456	0.0865121	0.0546186		112	0.107839	0.0780259	0.0608774	0.0393176	0.0220786		112	0.19771	0.181966	0.101291	0.0659843	0.0311858
112.2	0.273705	0.209634	0.144866	0.0865616	0.0547285		112.2	0.108085	0.078355	0.0610822	0.0398365	0.0221622		112.2	0.197923	0.181953	0.101764	0.065809	0.0311437
112.4	0.273962	0.209862	0.145235	0.0868498	0.0548911		112.4	0.107913	0.0783705	0.0611533	0.0400765	0.0226078		112.4	0.198268	0.182308	0.101868	0.0659896	0.0307887
112.6	0.274413	0.209664	0.14538	0.0866411	0.0550111		112.6	0.108213	0.0780813	0.0609635	0.0405753	0.0225519		112.6	0.198425	0.182722	0.101881	0.0666065	0.0309861
112.8	0.274587	0.209627	0.145613	0.0864913	0.0553715		112.8	0.10804	0.0780494	0.0613798	0.0406723	0.0226337		112.8	0.197678	0.182762	0.102017	0.0668815	0.0307385
113	0.274887	0.209752	0.14538	0.0865376	0.055606		113	0.108077	0.0780165	0.0616399	0.0404568	0.023203		113	0.197839	0.183012	0.101495	0.0668241	0.0308789
113.2	0.275066	0.209534	0.145648	0.0866032	0.0556894		113.2	0.108243	0.0782179	0.0613234	0.0406411	0.0237428		113.2	0.19806	0.183239	0.102095	0.0664687	0.030925
113.4	0.275673	0.209698	0.145674	0.086863	0.0559455		113.4	0.108225	0.0784653	0.0609459	0.040389	0.0241172		113.4	0.198341	0.183135	0.102226	0.0661807	0.0309709
113.6	0.275682	0.210041	0.146119	0.0871466	0.055933		113.6	0.108267	0.0784025	0.0607896	0.0402943	0.0238535		113.6	0.198431	0.183412	0.101978	0.0663731	0.0306442
113.8	0.276125	0.21001	0.146771	0.0873595	0.0558406		113.8	0.108307	0.0783138	0.0610263	0.0399864	0.0237287		113.8	0.198714	0.183275	0.102437	0.0660777	0.0305216
114	0.276747	0.21034	0.147428	0.087642	0.0562361		114	0.108294	0.0779256	0.0606029	0.0395575	0.0234173		114	0.19828	0.183511	0.102466	0.0661027	0.0303744
114.2	0.277453	0.210646	0.147656	0.0884336	0.0557543		114.2	0.108319	0.077876	0.0601886	0.0391942	0.0231605		114.2	0.198365	0.183381	0.102766	0.0663666	0.0309203
114.4	0.277843	0.21083	0.148354	0.0887989	0.0557114		114.4	0.10854	0.0782436	0.0594879	0.0391014	0.022794		114.4	0.198679	0.183639	0.102882	0.0661653	0.0309585
114.6	0.27789	0.21097	0.148794	0.0893025	0.055634		114.6	0.108223	0.078117	0.05935	0.0393284	0.0228474		114.6	0.198685	0.183882	0.10335	0.06655	0.0308029
114.8	0.278101	0.21189	0.14934	0.0893739	0.0556347		114.8	0.108247	0.0783006	0.0589358	0.0392501	0.022797		114.8	0.198788	0.18418	0.10353	0.0663376	0.0309275
115	0.278215	0.211885	0.149589	0.0895915	0.0555994		115	0.108179	0.0783611	0.0585743	0.0395751	0.0226802		115	0.19891	0.184313	0.103458	0.0667471	0.0311015
115.2	0.278333	0.212067	0.149943	0.0900675	0.0557382		115.2	0.108311	0.0787042	0.0588269	0.0398293	0.0229704		115.2	0.199053	0.184523	0.103451	0.0669641	0.0311839
115.4	0.278494	0.212489	0.150223	0.0900149	0.0554055		115.4	0.108309	0.0789314	0.0590331	0.0399119	0.0230735		115.4	0.199477	0.184756	0.103738	0.0672688	0.0313159
115.6	0.278749	0.212739	0.150356	0.0899727	0.0555248		115.6	0.108284	0.0794528	0.0595065	0.0400346	0.0233114		115.6	0.199885	0.185052	0.103778	0.0676932	0.0315168
115.8	0.279062	0.212961	0.150519	0.0897113	0.0557577		115.8	0.10867	0.0796373	0.0593975	0.0398719	0.0233928		115.8	0.200241	0.18542	0.103889	0.06823	0.0315723
116	0.278686	0.213178	0.150823	0.0898133	0.0558015		116	0.108787	0.079773	0.0596932	0.0400577	0.02303		116	0.200096	0.186006	0.103905	0.0683958	0.0314811
116.2	0.278906	0.213103	0.150996	0.0897215	0.0552277		116.2	0.108822	0.0796715	0.0597593	0.0401266	0.0229877		116.2	0.199859	0.18589	0.10398	0.0685035	0.0318224
116.4	0.27934	0.213527	0.150639	0.0892967	0.0551588		116.4	0.109003	0.0796241	0.0596491	0.0399458	0.0228413		116.4	0.19997	0.186407	0.104326	0.0693038	0.0319753
116.6	0.279172	0.213353	0.150413	0.0890317	0.0554918		116.6	0.109049	0.0795345	0.0597988	0.0400316	0.0230208		116.6	0.200181	0.1866	0.104421	0.0701469	0.032292
116.8	0.279037	0.213604	0.150413	0.0888164	0.0558184		116.8	0.108789	0.0798861	0.0604074	0.0403308	0.0235226		116.8	0.20001	0.186961	0.104392	0.0701425	0.0324619
117	0.279065	0.213563	0.150607	0.0888548	0.056103		117	0.108943	0.0800485	0.060795	0.0404454	0.0239939		117	0.20059	0.187245	0.104384	0.0701324	0.0326719
117.2	0.279387	0.21364	0.151134	0.0888031	0.0563423		117.2	0.108959	0.0799347	0.0607188	0.0404243	0.0237386		117.2	0.200688	0.186968	0.10496	0.0702683	0.0327912
117.4	0.279602	0.213993	0.151145	0.0892911	0.05633		117.4	0.108916	0.0802819	0.0606655	0.040034	0.0239322		117.4	0.200922	0.187154	0.10497	0.070025	0.0324661
117.6	0.279436	0.214121	0.151335	0.0895416	0.0562529		117.6	0.108925	0.0801315	0.0610335	0.0398108	0.023576		117.6	0.201077	0.187494	0.105242	0.0701856	0.0323091
117.8	0.280079	0.214317	0.151529	0.0897258	0.0564475		117.8	0.108943	0.0802028	0.0612195	0.0396604	0.0235682		117.8	0.201284	0.187525	0.105682	0.0698441	0.0321849
118	0.280563	0.214678	0.151606	0.0901437	0.0566843		118	0.109007	0.080266	0.0610673	0.0396477	0.0233108		118	0.201421	0.187905	0.106248	0.0696823	0.032184
118.2	0.281025	0.214957	0.151504	0.0907348	0.0567503		118.2	0.109045	0.0804203	0.0610961	0.0395938	0.0233047		118.2	0.201815	0.188092	0.106739	0.069591	0.0323863
118.4	0.281153	0.215496	0.151897	0.0908874	0.0571757		118.4	0.109053	0.0803392	0.0611385	0.0399179	0.0232418		118.4	0.202086	0.188405	0.107145	0.0693939	0.0320547
118.6	0.281279	0.215617	0.151976	0.0912591	0.057309		118.6	0.108802	0.0799397	0.0613715	0.0400069	0.0235215		118.6	0.202155	0.188813	0.107625	0.0694174	0.0317374
118.8	0.281372	0.215956	0.152154	0.0913324	0.0570956		118.8	0.109126	0.0798382	0.0614459	0.0399726	0.0233502		118.8	0.202332	0.188903	0.107638	0.0691136	0.0318541
119	0.281427	0.215889	0.152242	0.0916141	0.0570069		119	0.109164	0.079651	0.0616088	0.0402361	0.0232464		119	0.202222	0.189168	0.107784	0.0695623	0.0319651
119.2	0.281525	0.216138	0.152322	0.0918876	0.0569901		119.2	0.109046	0.0796151	0.0619536	0.0402473	0.0236972		119.2	0.202054	0.189206	0.10818	0.0698194	0.0320066
119.4	0.281654	0.216289	0.152497	0.0918331	0.0567262		119.4	0.109177	0.0795498	0.0621967	0.0401634	0.0236247		119.4	0.202094	0.189356	0.108527	0.0701706	0.0322431
119.6	0.282032	0.216508	0.152675	0.0918179	0.056501		119.6	0.109207	0.0794023	0.0621792	0.040116	0.023578		119.6	0.201874	0.189284	0.10818	0.0706043	0.0324992
119.8	0.281903	0.216624	0.152773	0.0916478	0.0562632		119.8	0.109195	0.0788187	0.0620718	0.0399164	0.0233483		119.8	0.201313	0.189493	0.108265	0.0709325	0.0327762
120	0.281903	0.216624	0.152773	0.0916478	0.0562632		120	0.109195	0.0788187	0.0620718	0.0399164	0.0233483		120	0.201313	0.189493	0.108265	0.0709325	0.0327762
120.2	0.281852	0.216816	0.152452	0.0913605	0.0563913		120.2	0.109116	0.07862	0.0620045	0.0394885	0.0232066		120.2	0.200868	0.188706	0.108522	0.0700068	0.0328582
120.4	0.281837	0.216936	0.152194	0.090851	0.0564507		120.4	0.108937	0.0784766	0.0622415	0.0390996	0.0230839		120.4	0.200395	0.187515	0.108514	0.0691916	0.032753
120.6	0.282109	0.216993	0.15205	0.0904665	0.0565379		120.6	0.108587	0.0781295	0.0625747	0.0385613	0.0231883		120.6	0.199897	0.186687	0.108588	0.0682576	0.0327365
120.8	0.28216	0.216702	0.151663	0.0902481	0.0565624		120.8	0.107848	0.0779002	0.062358	0.0382972	0.0231387		120.8	0.199618	0.185909	0.108537	0.0674544	0.0327266
121	0.282235	0.216999	0.15171	0.0897443	0.0566409		121	0.107208	0.0774264	0.0622595	0.0381292	0.0231222		121	0.199277	0.185186	0.108522	0.0668206	0.0328619
121.2	0.282167	0.216847	0.15159	0.0895684	0.0566718		121.2	0.106578	0.0770988	0.0619363	0.0379406	0.0228849		121.2	0.19889	0.18473	0.108398	0.0663377	0.0327783
121.4	0.281989	0.216816	0.151669	0.0895474	0.0564584		121.4	0.105821	0.0769695	0.0620066	0.0376219	0.0228233		121.4	0.198156	0.184393	0.107861	0.0659033	0.0326348
121.6	0.281787	0.216927	0.151758	0.0891803	0.0563369		121.6	0.105434	0.0765554	0.0616037	0.0372627	0.0227221		121.6	0.19788	0.183955	0.107592	0.0653893	0.0322729
121.8	0.281589	0.2168	0.151322	0.0889667	0.0560261		121.8	0.104878	0.076226	0.0612278	0.0370233	0.0226844		121.8	0.197671	0.183744	0.107581	0.0652885	0.0321874
122	0.281277	0.216559	0.151267	0.0890096	0.0559364		122	0.104573	0.0761698	0.0611341	0.0369375	0.0227199		122	0.197282	0.183869	0.107475	0.06562	0.0319095
122.2	0.281124	0.216207	0.151037	0.0892944	0.055926		122.2	0.103914	0.0762671	0.0607015	0.037164	0.0225058		122.2	0.197407	0.184202	0.107326	0.0656567	0.031793
122.4	0.281002	0.216265	0.150836	0.0890437	0.0558647		122.4	0.103458	0.076121	0.0605467	0.0369398	0.0221413		122.4	0.19688	0.184127	0.107306	0.0655997	0.0321518
122.6	0.280711	0.216102	0.150676	0.0889034	0.0557028		122.6	0.10333	0.0762277	0.0602705	0.0368214	0.0219044		122.6	0.196668	0.184521	0.107085	0.0653775	0.0326148
122.8	0.280837	0.215663	0.150467	0.0890828	0.0559245		122.8	0.102848	0.076297	0.0603577	0.0367118	0.0218329		122.8	0.195976	0.184547	0.107283	0.0652013	0.032827
123	0.280818	0.215326	0.149915	0.0892817	0.055835		123	0.102704	0.0763846	0.0599982	0.0367328	0.0214194		123	0.19615	0.184719	0.107079	0.0649745	0.0328191
123.2	0.281245	0.215308	0.149728	0.089409	0.0557617		123.2	0.102649	0.0760374	0.0594724	0.0365662	0.0213547		123.2	0.19613	0.18473	0.107121	0.0646594	0.0326899
123.4	0.281295	0.215442	0.149686	0.0895237	0.0553799		123.4	0.102158	0.0759448	0.0593166	0.0365504	0.021245		123.4	0.195737	0.184396	0.106875	0.0650233	0.032067
123.6	0.281356	0.215371	0.14941	0.0894899	0.0555605		123.6	0.101704	0.0761298	0.058798	0.036161	0.0208863		123.6	0.195601	0.184224	0.107029	0.065005	0.0319118
123.8	0.281628	0.215404	0.149054	0.0899929	0.05519		123.8	0.101317	0.075848	0.0585903	0.0360105	0.0204925		123.8	0.195396	0.183688	0.106895	0.0653614	0.0316662
124	0.281355	0.214869	0.148943	0.0903673	0.0552416		124	0.10086	0.0755989	0.0582236	0.0354841	0.0201972		124	0.195265	0.183618	0.107051	0.0654176	0.0315073
124.2	0.281184	0.214988	0.14872	0.0908752	0.0550273		124.2	0.100084	0.0750916	0.0583869	0.0351552	0.0205283		124.2	0.195732	0.183279	0.106835	0.065043	0.0312912
124.4	0.281065	0.215041	0.148844	0.0911531	0.0549893		124.4	0.0992341	0.0747148	0.0582085	0.0346079	0.0205313		124.4	0.195735	0.183003	0.106322	0.0649125	0.0310537
124.6	0.281085	0.214999	0.148844	0.0915391	0.0547592		124.6	0.0984131	0.0739002	0.0580001	0.0342425	0.0207405		124.6	0.196289	0.183228	0.106322	0.0648397	0.0312805
124.8	0.28111	0.214616	0.148756	0.0916284	0.0547084		124.8	0.0977013	0.0733704	0.0575772	0.0342523	0.0206575		124.8	0.19631	0.183009	0.106152	0.0651546	0.0314267
125	0.281155	0.215138	0.148959	0.0914879	0.0546725		125	0.0971346	0.0725985	0.0572043	0.0342959	0.0209068		125	0.196425	0.183154	0.106097	0.06537	0.0314633
125.2	0.280717	0.214949	0.149055	0.0916991	0.054211		125.2	0.0966427	0.0721446	0.0570941	0.034077	0.0205569		125.2	0.196437	0.183374	0.105685	0.0656075	0.0313524
125.4	0.280571	0.214908	0.149273	0.091467	0.0538006		125.4	0.096144	0.0713808	0.0574471	0.03379	0.0203912		125.4	0.196189	0.183216	0.105085	0.0654687	0.031287
125.6	0.280125	0.215009	0.14901	0.0911142	0.0537367		125.6	0.0958535	0.0708339	0.0572981	0.0334237	0.0201706		125.6	0.196163	0.18319	0.105419	0.0654196	0.0310589
125.8	0.279873	0.214634	0.148682	0.0910724	0.053367		125.8	0.095328	0.0702787	0.0577384	0.0335917	0.0201002		125.8	0.196355	0.183115	0.105553	0.0653112	0.0311853
126	0.279575	0.214293	0.148438	0.0911503	0.0537315		126	0.0952355	0.0700902	0.0578677	0.0336328	0.019764		126	0.196245	0.183225	0.105379	0.0652756	0.0312615
126.2	0.279456	0.214243	0.148179	0.0911293	0.0539143		126.2	0.094935	0.0698793	0.0576745	0.0342494	0.0194436		126.2	0.19648	0.183718	0.105471	0.0647969	0.0316223
126.4	0.279131	0.214209	0.148075	0.0909781	0.054093		126.4	0.0948455	0.0695605	0.0574755	0.0342105	0.0193481		126.4	0.196512	0.184039	0.105317	0.0648259	0.0316148
126.6	0.27863	0.214174	0.147901	0.0908239	0.0540495		126.6	0.0949671	0.0692677	0.0571893	0.0344586	0.0191272		126.6	0.196202	0.184324	0.10567	0.0645778	0.0320225
126.8	0.278676	0.213972	0.14807	0.0906838	0.0544065		126.8	0.0949321	0.0691849	0.0571422	0.0343455	0.0191884		126.8	0.195684	0.184709	0.106301	0.0640732	0.0314189
127	0.278759	0.214148	0.147986	0.0905905	0.0542751		127	0.0944559	0.0687927	0.0568811	0.0344408	0.0188535		127	0.195659	0.184902	0.106113	0.0639746	0.0310014
127.2	0.279042	0.21424	0.148337	0.090169	0.0542356		127.2	0.0945835	0.0686453	0.0568294	0.0346425	0.0183891		127.2	0.195282	0.184974	0.106438	0.0640166	0.0303676
127.4	0.278783	0.213837	0.148904	0.090173	0.054455		127.4	0.0943585	0.0685035	0.0568751	0.0346571	0.0180735		127.4	0.194998	0.184753	0.106469	0.0640528	0.0300584
127.6	0.279169	0.213219	0.148995	0.0901156	0.0546628		127.6	0.0940587	0.0690316	0.0565685	0.0347401	0.0179775		127.6	0.194929	0.184719	0.10658	0.0639818	0.0299793
127.8	0.279177	0.212707	0.148906	0.0899932	0.0543874		127.8	0.0937757	0.0688275	0.0562728	0.0344963	0.0177191		127.8	0.194572	0.184995	0.106626	0.0639382	0.0295124
128	0.2793	0.212446	0.149199	0.0898043	0.0545436		128	0.0936581	0.0686407	0.0562049	0.0341632	0.0173362		128	0.194816	0.185098	0.106633	0.0642391	0.0293744
128.2	0.279438	0.212638	0.149283	0.089356	0.054661		128.2	0.0935531	0.0684428	0.0558764	0.034031	0.017358		128.2	0.194877	0.184913	0.106645	0.0644225	0.0293727
128.4	0.278899	0.212371	0.149143	0.0892095	0.0547612		128.4	0.0934749	0.0682315	0.0551501	0.0341346	0.0170107		128.4	0.194831	0.185328	0.106978	0.0646817	0.02929
128.6	0.278968	0.212133	0.148908	0.0886795	0.0546936		128.6	0.0932237	0.0681496	0.0551561	0.034124	0.0169262		128.6	0.195013	0.185404	0.107472	0.0649433	0.029541
128.8	0.278733	0.211709	0.148679	0.0883258	0.0547789		128.8	0.0931711	0.0679333	0.0550498	0.0343311	0.0171745		128.8	0.19483	0.18553	0.107414	0.0653698	0.0294159
129	0.278734	0.211999	0.148505	0.0879882	0.0544848		129	0.0928252	0.0675559	0.0545763	0.0342796	0.017207		129	0.195187	0.185985	0.107502	0.0655318	0.0293262
129.2	0.278325	0.21176	0.148552	0.0878162	0.0542305		129.2	0.0925568	0.0674057	0.0546367	0.0340038	0.0167944		129.2	0.195338	0.186009	0.107228	0.065864	0.0292624
129.4	0.27818	0.211614	0.14822	0.0876216	0.0540469		129.4	0.0919966	0.0671306	0.0545867	0.033816	0.0170436		129.4	0.195463	0.185808	0.107305	0.0660502	0.0291353
129.6	0.277958	0.211978	0.147871	0.087753	0.0538414		129.6	0.091485	0.0672506	0.0544074	0.0334011	0.0171008		129.6	0.195566	0.185828	0.107807	0.0657221	0.0292093
129.8	0.277986	0.21183	0.147897	0.0877915	0.05338		129.8	0.0912291	0.0670119	0.0541267	0.0336031	0.0170854		129.8	0.196515	0.185348	0.107643	0.0658835	0.0293016
130	0.27818	0.212309	0.14758	0.0879837	0.0535026		130	0.0909046	0.0671072	0.0533942	0.0336011	0.0168281		130	0.196599	0.185561	0.10737	0.0658504	0.0297408
130.2	0.27804	0.21281	0.147848	0.0877233	0.0531285		130.2	0.0905926	0.067157	0.0533156	0.0339402	0.0168856		130.2	0.196778	0.185317	0.1076	0.0655045	0.0298005
130.4	0.278073	0.213025	0.147659	0.087891	0.0526363		130.4	0.0899267	0.0671708	0.0526902	0.0335669	0.0168839		130.4	0.197067	0.184772	0.107382	0.0654132	0.0297745
130.6	0.277746	0.213292	0.147488	0.0877874	0.0519478		130.6	0.0898505	0.066907	0.0525389	0.0335542	0.0169035		130.6	0.196639	0.184112	0.10737	0.0648822	0.0298733
130.8	0.277933	0.21342	0.147486	0.0879804	0.0517854		130.8	0.0893536	0.0670018	0.0525911	0.0332316	0.0164534		130.8	0.196574	0.184234	0.107132	0.0645031	0.0294092
131	0.277945	0.213719	0.147209	0.0879608	0.0515743		131	0.0889025	0.0670025	0.0525572	0.0329463	0.0159665		131	0.196654	0.183977	0.10691	0.0646722	0.0293039
131.2	0.277742	0.213243	0.14732	0.0881647	0.0511363		131.2	0.0889184	0.0669499	0.0521527	0.0327074	0.0157717		131.2	0.196474	0.18395	0.106822	0.064486	0.0290202
131.4	0.277636	0.213039	0.147451	0.0886026	0.0513474		131.4	0.0886223	0.0669926	0.0523178	0.032364	0.0157085		131.4	0.196798	0.183769	0.106812	0.0644418	0.0288244
131.6	0.277984	0.212981	0.147301	0.0884998	0.0513807		131.6	0.0882193	0.0670366	0.051777	0.0320128	0.0159648		131.6	0.196874	0.183602	0.106949	0.0644982	0.0288639
131.8	0.277798	0.213547	0.147501	0.0882521	0.0513944		131.8	0.088109	0.0664455	0.0517286	0.0316612	0.0154517		131.8	0.196592	0.18377	0.107082	0.0646025	0.0288195
132	0.277734	0.213962	0.147541	0.0883822	0.0516368		132	0.088207	0.0662016	0.0517432	0.0317528	0.0153734		132	0.196425	0.183852	0.107007	0.0647881	0.0291576
132.2	0.27713	0.214341	0.147513	0.0882497	0.0518503		132.2	0.0878676	0.0655925	0.0513445	0.0314969	0.0151943		132.2	0.196001	0.18394	0.107018	0.0645773	0.029237
132.4	0.276729	0.213686	0.147477	0.0882561	0.0524157		132.4	0.0875611	0.0655094	0.0512085	0.0313318	0.0155235		132.4	0.196023	0.183781	0.107262	0.0643613	0.0289826
132.6	0.276643	0.213673	0.147852	0.0881144	0.0529639		132.6	0.0872686	0.0652931	0.0519096	0.0311402	0.0155453		132.6	0.19601	0.184479	0.106959	0.0640104	0.0292697
132.8	0.276134	0.213121	0.147766	0.0878981	0.0530781		132.8	0.087481	0.064699	0.0519527	0.031305	0.0155205		132.8	0.196098	0.184892	0.106509	0.0641652	0.0291158
133	0.276243	0.213274	0.147995	0.0876288	0.053198		133	0.0872152	0.0644049	0.0518085	0.0312415	0.0155155		133	0.195915	0.184996	0.106471	0.0643628	0.0291811
133.2	0.275784	0.213187	0.147829	0.0876241	0.0536121		133.2	0.086769	0.0640094	0.0517644	0.0314112	0.0159281		133.2	0.195678	0.184943	0.106301	0.0649796	0.0292221
133.4	0.275758	0.213244	0.147992	0.0877923	0.0530638		133.4	0.086245	0.0637424	0.0520265	0.0313881	0.0166605		133.4	0.195546	0.184641	0.106469	0.0651193	0.0293805
133.6	0.275622	0.213391	0.148128	0.0878588	0.0527785		133.6	0.0856671	0.0635607	0.0519091	0.0316579	0.0168713		133.6	0.195715	0.184647	0.106292	0.0649558	0.0295179
133.8	0.275663	0.213178	0.148196	0.0879059	0.0525785		133.8	0.0853557	0.0632545	0.0518315	0.0320688	0.0171174		133.8	0.19585	0.184502	0.105971	0.0654278	0.0297235
134	0.275865	0.213258	0.148127	0.087641	0.0527933		134	0.085161	0.0628662	0.051544	0.0320396	0.0168591		134	0.195677	0.184568	0.105798	0.0653653	0.0297979
134.2	0.275666	0.212885	0.148043	0.0875706	0.0525768		134.2	0.0850107	0.0628532	0.0517616	0.0321262	0.01708		134.2	0.195262	0.183944	0.106039	0.0654205	0.0297036
134.4	0.275648	0.212537	0.14773	0.0876562	0.0521375		134.4	0.0846972	0.0629541	0.0512516	0.0320998	0.0164342		134.4	0.195574	0.183508	0.105507	0.0653271	0.0301021
134.6	0.275491	0.21233	0.147805	0.0875046	0.052027		134.6	0.0847953	0.0629841	0.0513019	0.0322568	0.0160332		134.6	0.19551	0.183199	0.105362	0.0650772	0.0302567
134.8	0.27573	0.212241	0.14769	0.0876308	0.05171		134.8	0.084771	0.0632159	0.0513427	0.0320527	0.0155096		134.8	0.1955	0.183779	0.105647	0.0655276	0.0302091
135	0.275561	0.212076	0.147587	0.0876788	0.051414		135	0.0845863	0.0632595	0.0511831	0.0317766	0.0151899		135	0.195533	0.183691	0.105775	0.0656421	0.0300809
135.2	0.275522	0.211962	0.14809	0.0877373	0.0510156		135.2	0.0844843	0.0630389	0.0507893	0.0318101	0.0147906		135.2	0.195443	0.183503	0.10593	0.0653628	0.030093
135.4	0.275976	0.212241	0.148212	0.0875433	0.0512104		135.4	0.0842125	0.0633506	0.0508859	0.0317015	0.0143662		135.4	0.195463	0.183503	0.106509	0.0654655	0.0302983
135.6	0.27625	0.212544	0.148437	0.0873383	0.0512493		135.6	0.0839276	0.0632309	0.0504584	0.0314823	0.014441		135.6	0.19518	0.183516	0.10673	0.0652391	0.0303395
135.8	0.276043	0.212836	0.148695	0.0873308	0.051437		135.8	0.0838166	0.0632116	0.050623	0.0313219	0.0139948		135.8	0.195074	0.183697	0.106971	0.0653543	0.0303543
136	0.276336	0.212937	0.148999	0.0874017	0.0518035		136	0.0840317	0.0629409	0.0501297	0.0310519	0.0143036		136	0.195187	0.183708	0.107073	0.0646914	0.0306503
136.2	0.276616	0.212772	0.149364	0.087141	0.0520028		136.2	0.0838927	0.0627734	0.0499815	0.0306549	0.0140993		136.2	0.195445	0.183776	0.107117	0.0642222	0.030546
136.4	0.276863	0.212219	0.149278	0.0870496	0.0520889		136.4	0.0839041	0.0628676	0.0500427	0.0308904	0.0142937		136.4	0.1959	0.183783	0.107136	0.0640639	0.0302983
136.6	0.277149	0.21224	0.149227	0.0868587	0.0522529		136.6	0.0837431	0.0625986	0.0504628	0.0310843	0.0137669		136.6	0.196161	0.184876	0.106981	0.0641099	0.0305117
136.8	0.277304	0.212146	0.148905	0.0867574	0.0520451		136.8	0.0837982	0.0622589	0.0498534	0.03109	0.013755		136.8	0.196335	0.184804	0.106952	0.064447	0.0304244
137	0.277357	0.212377	0.148743	0.087016	0.0520266		137	0.0830206	0.0621881	0.049778	0.031276	0.0140054		137	0.196421	0.184896	0.10707	0.0645081	0.0305161
137.2	0.277132	0.212262	0.148165	0.0869639	0.0518345		137.2	0.0826056	0.0617873	0.0500277	0.0315572	0.0144336		137.2	0.196528	0.18491	0.10726	0.0647587	0.0306915
137.4	0.276941	0.212289	0.147996	0.0869172	0.0512531		137.4	0.0822607	0.061858	0.0500817	0.0316776	0.0145797		137.4	0.197157	0.184799	0.107435	0.0648403	0.030591
137.6	0.277023	0.212111	0.147861	0.0869089	0.0512751		137.6	0.0821047	0.0619674	0.0494546	0.0320017	0.0146917		137.6	0.197408	0.185263	0.107475	0.0651101	0.0305591
137.8	0.277204	0.211785	0.147428	0.0868089	0.0513038		137.8	0.0823104	0.0617687	0.0494402	0.031735	0.0145431		137.8	0.196845	0.185482	0.107679	0.06509	0.0305086
138	0.2769	0.211461	0.1473	0.0867206	0.0514747		138	0.082103	0.0617353	0.0491972	0.0315575	0.0145243		138	0.196891	0.185991	0.107721	0.0650811	0.0302826
138.2	0.276672	0.21104	0.147382	0.0866514	0.0513578		138.2	0.0816841	0.0619063	0.049188	0.0316983	0.015002		138.2	0.19667	0.186206	0.107943	0.0646255	0.0306316
138.4	0.2766	0.211098	0.147361	0.0864723	0.0509327		138.4	0.0815613	0.0619282	0.0485103	0.031705	0.015098		138.4	0.197054	0.186574	0.108032	0.0644638	0.0310935
138.6	0.276406	0.211348	0.147382	0.0864673	0.0508161		138.6	0.0816005	0.0617012	0.0484302	0.0316323	0.0154111		138.6	0.196487	0.187009	0.108195	0.0646271	0.0309379
138.8	0.276348	0.211726	0.146783	0.0865035	0.0506942		138.8	0.0811863	0.0617082	0.0482148	0.0319106	0.0152511		138.8	0.196027	0.187416	0.108293	0.0649582	0.0309021
139	0.276091	0.212147	0.147023	0.0864304	0.0508419		139	0.0804692	0.0617118	0.0480692	0.0320247	0.0152647		139	0.19606	0.186992	0.10836	0.0649926	0.0312313
139.2	0.276127	0.212431	0.14731	0.0860317	0.0509511		139.2	0.0802342	0.0615118	0.0481121	0.0320165	0.0151766		139.2	0.195814	0.186612	0.108603	0.0648445	0.031369
139.4	0.276099	0.212747	0.147214	0.0859291	0.0509783		139.4	0.0797825	0.0613029	0.0483142	0.0317968	0.0153695		139.4	0.195749	0.186902	0.108693	0.064872	0.0313342
139.6	0.275994	0.212876	0.147459	0.0858757	0.0514098		139.6	0.0797942	0.0609698	0.0481897	0.0313593	0.0153799		139.6	0.195835	0.186988	0.108306	0.0649331	0.0309548
139.8	0.276494	0.212694	0.147801	0.0859984	0.0516761		139.8	0.0801585	0.060866	0.0484406	0.0308509	0.0155166		139.8	0.196007	0.18709	0.108394	0.0649354	0.0308092
140	0.27718	0.212656	0.148584	0.0860736	0.0515604		140	0.0801775	0.0603786	0.0485872	0.0304212	0.0152896		140	0.196342	0.186807	0.108103	0.0648899	0.0309283
140.2	0.277398	0.21257	0.148457	0.0859945	0.0513017		140.2	0.0801307	0.0605554	0.0489045	0.0304153	0.0147086		140.2	0.19615	0.187026	0.107733	0.0652397	0.0305072
140.4	0.277468	0.212712	0.148259	0.0859561	0.0512109		140.4	0.0801288	0.0603274	0.0490158	0.030365	0.0145983		140.4	0.196136	0.186687	0.10792	0.065382	0.0300703
140.6	0.27782	0.212724	0.148323	0.0860848	0.0511577		140.6	0.0802322	0.0600402	0.0492949	0.0301181	0.0142803		140.6	0.196525	0.186746	0.107954	0.0658092	0.0299782
140.8	0.278094	0.21275	0.148338	0.0862687	0.0510177		140.8	0.0801138	0.0600036	0.0495512	0.0303168	0.0142248		140.8	0.196856	0.18634	0.108224	0.0656752	0.0298984
141	0.277844	0.212415	0.147985	0.0860317	0.0510714		141	0.0798201	0.0603364	0.0495904	0.0305352	0.0139828		141	0.19709	0.185888	0.108139	0.0656144	0.0297281
141.2	0.277587	0.212169	0.147789	0.0858891	0.0511037		141.2	0.0802971	0.0602278	0.0498198	0.0302281	0.0141226		141.2	0.197291	0.185592	0.108246	0.0657929	0.0297718
141.4	0.277716	0.212036	0.14779	0.086105	0.0512791		141.4	0.0803351	0.060626	0.0497805	0.0298883	0.0143693		141.4	0.19759	0.1853	0.108322	0.0657507	0.0293426
141.6	0.278014	0.211733	0.147884	0.0863966	0.0513351		141.6	0.0804609	0.060846	0.04956	0.0297297	0.0148484		141.6	0.197486	0.185411	0.10824	0.0655444	0.0290661
141.8	0.277864	0.211233	0.147418	0.0863799	0.0513635		141.8	0.0803489	0.0605928	0.0494772	0.0296327	0.0149378		141.8	0.197249	0.185344	0.108176	0.0652711	0.0288838
142	0.277401	0.210989	0.14745	0.0865578	0.0516011		142	0.0798679	0.0604851	0.0492744	0.0296935	0.0152593		142	0.197411	0.18547	0.108288	0.0649042	0.0286121
142.2	0.27725	0.210595	0.147795	0.0866722	0.0516984		142.2	0.0795277	0.0603856	0.0488115	0.0295599	0.01569		142.2	0.197391	0.185361	0.108659	0.0645504	0.0288892
142.4	0.277208	0.210552	0.147606	0.0866398	0.0516383		142.4	0.0790189	0.0602874	0.0480021	0.0300063	0.0159752		142.4	0.197118	0.185109	0.10848	0.0642988	0.0290887
142.6	0.276685	0.210843	0.1474	0.0865738	0.0517958		142.6	0.0786486	0.060064	0.0478661	0.0303453	0.0155426		142.6	0.19686	0.184747	0.108078	0.0642117	0.0290875
142.8	0.276693	0.210936	0.147188	0.0863436	0.0517593		142.8	0.0779274	0.0598065	0.0475105	0.0307529	0.0152527		142.8	0.196772	0.184783	0.107951	0.0640277	0.0291876
143	0.276676	0.211067	0.147529	0.0861854	0.0518407		143	0.0775318	0.0592794	0.0476463	0.0305399	0.0154096		143	0.197241	0.184368	0.108018	0.0637253	0.0295329
143.2	0.276118	0.211009	0.147214	0.0858355	0.0520276		143.2	0.0774289	0.0586798	0.0476769	0.0304206	0.0153969		143.2	0.197251	0.184318	0.107915	0.0637882	0.0293134
143.4	0.27559	0.211281	0.147221	0.0857881	0.0521848		143.4	0.0771876	0.0584892	0.0474802	0.0303122	0.0151601		143.4	0.197336	0.185078	0.107625	0.0638112	0.0291984
143.6	0.275576	0.21112	0.147452	0.0856768	0.0522048		143.6	0.0770707	0.0584424	0.0474416	0.0297931	0.0150825		143.6	0.197457	0.185106	0.107247	0.0641491	0.0290873
143.8	0.275874	0.21097	0.147621	0.0859387	0.0519226		143.8	0.0770009	0.0585515	0.0475358	0.0297392	0.0149999		143.8	0.197225	0.18508	0.106953	0.0645347	0.0294718
144	0.275514	0.210959	0.147551	0.0857727	0.0517545		144	0.0771039	0.0583979	0.0476957	0.0300025	0.0141024		144	0.196901	0.184789	0.106922	0.0648963	0.0298207
144.2	0.275189	0.211178	0.147416	0.0854346	0.0516803		144.2	0.0769394	0.0585285	0.0476347	0.030251	0.0137195		144.2	0.196547	0.185311	0.106733	0.0649191	0.0296367
144.4	0.275242	0.211355	0.14713	0.0853975	0.0513688		144.4	0.0771698	0.0582937	0.0474998	0.0299041	0.0136426		144.4	0.196399	0.185459	0.107165	0.0649159	0.0294517
144.6	0.2757	0.211357	0.146966	0.0858359	0.0512775		144.6	0.0767265	0.0582433	0.0476919	0.0302234	0.0134222		144.6	0.196454	0.185639	0.107101	0.0652079	0.0295018
144.8	0.275621	0.211553	0.146889	0.0857962	0.0510772		144.8	0.0762693	0.0584021	0.047402	0.0300114	0.0138231		144.8	0.19648	0.185979	0.107202	0.0649443	0.0298507
145	0.275281	0.211784	0.146462	0.0860578	0.0508459		145	0.0761307	0.058447	0.046878	0.0295602	0.0136178		145	0.196342	0.185939	0.107009	0.0652388	0.0298264
145.2	0.274897	0.211808	0.146469	0.0863769	0.0507751		145.2	0.0761667	0.0588659	0.0472943	0.0292486	0.0139647		145.2	0.196291	0.186484	0.106649	0.0654435	0.0298574
145.4	0.275111	0.211426	0.146408	0.0863119	0.0509039		145.4	0.0759237	0.0590115	0.0473599	0.0292591	0.0140282		145.4	0.196409	0.18663	0.107157	0.0656533	0.0296472
145.6	0.275097	0.211525	0.146693	0.0866657	0.0511802		145.6	0.076159	0.0586851	0.0469765	0.0292707	0.0139501		145.6	0.196451	0.186516	0.106998	0.0657438	0.029529
145.8	0.275226	0.211208	0.146546	0.0866289	0.0511528		145.8	0.0759407	0.0583659	0.0467629	0.0294501	0.0140108		145.8	0.196337	0.186767	0.107254	0.0658992	0.0296811
146	0.275083	0.211351	0.14693	0.0868859	0.0511198		146	0.0754931	0.0582567	0.0466867	0.0292462	0.0137506		146	0.196189	0.18682	0.107627	0.0655088	0.0296582
146.2	0.275034	0.211087	0.147482	0.086988	0.0506918		146.2	0.0754201	0.0579507	0.0463534	0.0290537	0.0142028		146.2	0.196503	0.186753	0.107562	0.0653782	0.0299411
146.4	0.275285	0.211219	0.147276	0.0866007	0.0504766		146.4	0.0751371	0.0577041	0.0461105	0.0294821	0.014032		146.4	0.196362	0.18658	0.107117	0.0656884	0.0301448
146.6	0.275193	0.21164	0.147595	0.0864823	0.0505194		146.6	0.0753983	0.0570751	0.0461168	0.0294235	0.0137721		146.6	0.196349	0.186832	0.107317	0.0657567	0.0299499
146.8	0.275395	0.211841	0.147838	0.0862332	0.0504701		146.8	0.0752002	0.0565477	0.0461272	0.0292896	0.0138727		146.8	0.196232	0.186877	0.107455	0.0654466	0.0296364
147	0.275498	0.212094	0.147931	0.0862119	0.050576		147	0.0751413	0.0564974	0.0461241	0.0289953	0.0141529		147	0.196666	0.186633	0.107521	0.0652381	0.0296676
147.2	0.275106	0.212058	0.148203	0.0856617	0.0508308		147.2	0.07529	0.0568025	0.0458605	0.0288681	0.0142905		147.2	0.196485	0.185973	0.107823	0.0654227	0.029429
147.4	0.275521	0.212214	0.14841	0.0853944	0.0510205		147.4	0.075428	0.0570906	0.0458689	0.028747	0.0142057		147.4	0.196428	0.18602	0.107933	0.0651142	0.0289927
147.6	0.27615	0.211794	0.148408	0.0852545	0.0508853		147.6	0.0756406	0.056845	0.0457762	0.0283036	0.0140576		147.6	0.196275	0.185596	0.107923	0.0653072	0.0288946
147.8	0.276435	0.211604	0.148056	0.0851767	0.0511057		147.8	0.0756307	0.0569476	0.0456544	0.0285986	0.0134987		147.8	0.196201	0.185664	0.107765	0.0651297	0.0290073
148	0.276658	0.211358	0.147976	0.084838	0.051331		148	0.0760132	0.057106	0.045815	0.0284416	0.0131702		148	0.195824	0.185525	0.107663	0.0649202	0.0290399
148.2	0.276926	0.211431	0.14835	0.0847062	0.0513905		148.2	0.0757198	0.0569718	0.045945	0.0279597	0.012872		148.2	0.195711	0.186103	0.107701	0.0644831	0.0287852
148.4	0.277159	0.21151	0.148236	0.0850157	0.0511243		148.4	0.0760014	0.0567247	0.0457952	0.0276374	0.0126365		148.4	0.195758	0.186128	0.107943	0.0642472	0.0287101
148.6	0.27736	0.211728	0.148336	0.0852225	0.0514297		148.6	0.075391	0.0568872	0.0462538	0.0276939	0.0125279		148.6	0.195717	0.186095	0.107552	0.0638883	0.029007
148.8	0.276622	0.211844	0.148363	0.085318	0.0515112		148.8	0.0755483	0.0570357	0.0466252	0.0273694	0.0126903		148.8	0.195716	0.186585	0.107552	0.0639796	0.0291046
149	0.27627	0.211748	0.148002	0.0855874	0.0518675		149	0.0755441	0.0574062	0.046904	0.0271452	0.0122374		149	0.195598	0.186295	0.107596	0.0639489	0.0288454
149.2	0.275839	0.211298	0.148243	0.0855885	0.0521974		149.2	0.0754256	0.0578928	0.0471196	0.0271761	0.0120326		149.2	0.195826	0.186281	0.107498	0.0637758	0.0287342
149.4	0.276049	0.211082	0.148478	0.0853515	0.052522		149.4	0.0754387	0.0575435	0.047197	0.0270945	0.0117706		149.4	0.196178	0.1861	0.107978	0.0635454	0.028872
149.6	0.275984	0.211203	0.14874	0.0860028	0.0526399		149.6	0.0756241	0.0571687	0.0472067	0.0267901	0.0116718		149.6	0.196052	0.186146	0.107629	0.0634344	0.0287347
149.8	0.276105	0.210919	0.148568	0.0855797	0.0522161		149.8	0.0750409	0.0571829	0.0471916	0.0270867	0.0116456		149.8	0.196089	0.18679	0.108279	0.0636872	0.0288882
150	0.275836	0.210928	0.148702	0.0858824	0.051727		150	0.0749084	0.0572076	0.0470649	0.0269343	0.0113226		150	0.196147	0.186839	0.108227	0.0637289	0.0291902
150.2	0.275631	0.211075	0.14857	0.085678	0.05162		150.2	0.0748274	0.0568291	0.0470475	0.0269887	0.011642		150.2	0.196317	0.186759	0.108069	0.0640697	0.0295538
150.4	0.275908	0.211068	0.148464	0.0860964	0.0516852		150.4	0.0745719	0.0569036	0.0470515	0.0268939	0.0112101		150.4	0.19579	0.18709	0.107845	0.064132	0.0299467
150.6	0.275697	0.211032	0.148802	0.0862796	0.0515786		150.6	0.0743419	0.0567704	0.0466528	0.026922	0.0111681		150.6	0.195644	0.18681	0.107778	0.0637181	0.0296631
150.8	0.275866	0.211114	0.148665	0.0863606	0.0513048		150.8	0.0741144	0.0570522	0.0465779	0.0268342	0.0114608		150.8	0.195586	0.186549	0.107799	0.0636222	0.0295804
151	0.276042	0.210833	0.148723	0.0863117	0.0508625		151	0.0740835	0.0573836	0.0459513	0.0271316	0.0112271		151	0.195426	0.18605	0.107914	0.0635261	0.0298616
151.2	0.276312	0.210589	0.148741	0.0863043	0.0506685		151.2	0.0741823	0.0573741	0.0457852	0.0273447	0.0110658		151.2	0.1955	0.185479	0.108116	0.0633064	0.0298312
151.4	0.276628	0.210483	0.148612	0.0865101	0.050162		151.4	0.0743782	0.0570294	0.0454601	0.0278413	0.010638		151.4	0.195825	0.185398	0.108137	0.063261	0.0293026
151.6	0.27664	0.210345	0.148342	0.0866356	0.049757		151.6	0.0743853	0.0569042	0.0446608	0.0280128	0.0102746		151.6	0.196064	0.185256	0.108312	0.0634403	0.0292805
151.8	0.276603	0.210523	0.148055	0.0863537	0.0496255		151.8	0.074302	0.0567807	0.0442742	0.028634	0.0105774		151.8	0.196227	0.185442	0.10834	0.0635982	0.0289973
152	0.276558	0.210571	0.148285	0.0861928	0.0496044		152	0.0743493	0.0566942	0.0441303	0.028519	0.0109676		152	0.196141	0.185381	0.108279	0.063479	0.029129
152.2	0.276748	0.211202	0.148112	0.0862455	0.0491367		152.2	0.0740425	0.0562198	0.0437487	0.0283901	0.0107708		152.2	0.196177	0.185799	0.108394	0.0635731	0.0289848
152.4	0.276635	0.211388	0.147841	0.0864353	0.048921		152.4	0.0739168	0.0560454	0.0437548	0.0289029	0.0110054		152.4	0.196395	0.185468	0.108128	0.0640937	0.0288402
152.6	0.276764	0.211546	0.147492	0.0863065	0.0492385		152.6	0.0735948	0.0563049	0.0439835	0.0287667	0.0113059		152.6	0.19632	0.18566	0.107981	0.0644771	0.0289245
152.8	0.276245	0.211537	0.147577	0.086126	0.0494257		152.8	0.0736695	0.0561847	0.0440602	0.0283951	0.0113737		152.8	0.196644	0.185812	0.108115	0.0650783	0.0290801
153	0.276386	0.21158	0.147587	0.0861108	0.0493711		153	0.0735583	0.0561421	0.0441279	0.0280341	0.0116363		153	0.196801	0.185485	0.108127	0.0651568	0.0290659
153.2	0.276433	0.211754	0.147924	0.0858204	0.049392		153.2	0.0734697	0.0557482	0.0443014	0.0281631	0.0116964		153.2	0.197029	0.185439	0.108051	0.0653245	0.0288621
153.4	0.276258	0.212113	0.148027	0.0854028	0.049667		153.4	0.0735253	0.0554614	0.0446725	0.0279181	0.0124322		153.4	0.197091	0.185768	0.107897	0.0657391	0.0290626
153.6	0.276196	0.212244	0.147874	0.085402	0.0496161		153.6	0.0732924	0.0550338	0.0447606	0.0276469	0.0126842		153.6	0.196654	0.185745	0.108106	0.0659445	0.0289398
153.8	0.276224	0.21246	0.147992	0.0852328	0.0499353		153.8	0.0728537	0.0550933	0.0448513	0.0274855	0.0129203		153.8	0.19704	0.18575	0.108508	0.066037	0.0290992
154	0.275885	0.212579	0.147615	0.0857521	0.0501935		154	0.0727379	0.0553386	0.0451172	0.0269454	0.0129207		154	0.196784	0.185899	0.10831	0.0657494	0.0290232
154.2	0.275616	0.212929	0.147685	0.085709	0.050622		154.2	0.0726588	0.0552306	0.0451411	0.0266791	0.0130322		154.2	0.196629	0.185874	0.107969	0.0654742	0.0293207
154.4	0.275921	0.212523	0.147844	0.086179	0.0507866		154.4	0.0723355	0.0553778	0.0454524	0.0261097	0.012721		154.4	0.19615	0.186017	0.107768	0.0651313	0.0293451
154.6	0.275561	0.212678	0.147697	0.0859377	0.0507388		154.6	0.0723181	0.055272	0.0455111	0.0262411	0.0125257		154.6	0.196056	0.185647	0.107767	0.0650885	0.0291741
154.8	0.27579	0.212483	0.147812	0.0860743	0.0506292		154.8	0.0724339	0.0552794	0.045463	0.0262519	0.0125525		154.8	0.196142	0.185702	0.108071	0.0648608	0.0293348
155	0.275506	0.212155	0.148071	0.085806	0.0504387		155	0.0722122	0.0550471	0.0453039	0.0262566	0.0119968		155	0.195983	0.185244	0.108227	0.0643496	0.029358
155.2	0.275592	0.21231	0.148025	0.0859835	0.0501203		155.2	0.0724875	0.0545139	0.045922	0.0261917	0.01142		155.2	0.196462	0.185015	0.108556	0.0636645	0.0291793
155.4	0.275424	0.212455	0.147818	0.086208	0.0503097		155.4	0.0727093	0.0539668	0.0455625	0.0262856	0.0109397		155.4	0.19636	0.184822	0.108889	0.0636173	0.0292078
155.6	0.275506	0.21267	0.147696	0.086311	0.0504198		155.6	0.0727259	0.0540412	0.045209	0.0262571	0.0108144		155.6	0.195992	0.185198	0.109228	0.0634577	0.0290048
155.8	0.275254	0.212591	0.147845	0.0859974	0.0502356		155.8	0.0724972	0.0537692	0.0451184	0.0261149	0.0111285		155.8	0.195723	0.185402	0.109291	0.0634474	0.0286789
156	0.274838	0.212831	0.148052	0.0861194	0.0499399		156	0.0722325	0.053648	0.0449311	0.0260331	0.0110382		156	0.195355	0.185618	0.10928	0.063407	0.028822
156.2	0.274962	0.212871	0.147692	0.0860028	0.0494069		156.2	0.0720167	0.0533582	0.0444998	0.0260714	0.0108684		156.2	0.194837	0.185764	0.109132	0.0637466	0.0291451
156.4	0.274642	0.212774	0.14763	0.0858911	0.0492595		156.4	0.0719668	0.0534036	0.0443812	0.0264361	0.0111425		156.4	0.194919	0.185955	0.109354	0.0641013	0.0294525
156.6	0.274912	0.212528	0.147853	0.0857223	0.0492452		156.6	0.0719475	0.0533886	0.0441419	0.0263564	0.0111129		156.6	0.194973	0.186427	0.10979	0.0643142	0.0298222
156.8	0.275036	0.212732	0.148105	0.0855225	0.0490372		156.8	0.0721862	0.0528847	0.0443499	0.0264988	0.0112189		156.8	0.195333	0.186589	0.109638	0.0646746	0.0299799
157	0.275401	0.212361	0.14794	0.0855575	0.0492286		157	0.072406	0.0528967	0.0441417	0.0268116	0.0116516		157	0.195154	0.186296	0.10944	0.0645869	0.0298524
157.2	0.275422	0.21231	0.147908	0.0853175	0.049365		157.2	0.0721634	0.0525071	0.0440351	0.0270632	0.0118666		157.2	0.194963	0.186313	0.109484	0.0647238	0.0298294
157.4	0.275471	0.212386	0.147632	0.0855346	0.0496657		157.4	0.0718788	0.0527154	0.0440855	0.0271461	0.0124316		157.4	0.195242	0.186085	0.109001	0.0646615	0.0302737
157.6	0.275715	0.212341	0.147411	0.0854733	0.0497804		157.6	0.0714719	0.0530898	0.0441294	0.0271662	0.0121057		157.6	0.195331	0.18588	0.108715	0.0644564	0.030424
157.8	0.275778	0.21259	0.1477	0.086014	0.0502426		157.8	0.0714696	0.0537854	0.0440251	0.0270465	0.0122502		157.8	0.195541	0.18601	0.108577	0.064088	0.0303185
158	0.275764	0.212499	0.147635	0.0860306	0.0505587		158	0.0718058	0.0543795	0.0438896	0.0269912	0.0123838		158	0.195309	0.186207	0.108269	0.0642543	0.0299244
158.2	0.276036	0.212653	0.148072	0.0857829	0.0505314		158.2	0.0714838	0.0542634	0.0437902	0.0270258	0.0124293		158.2	0.195462	0.186092	0.107567	0.064715	0.030167
158.4	0.27658	0.212796	0.148118	0.0860564	0.0506643		158.4	0.0710974	0.0543322	0.0438932	0.0265968	0.01197		158.4	0.195404	0.185906	0.107294	0.0649649	0.0299164
158.6	0.276577	0.212703	0.14786	0.0861415	0.0507842		158.6	0.0711148	0.0540256	0.0439849	0.0265967	0.011757		158.6	0.195607	0.185841	0.107052	0.065007	0.0297484
158.8	0.276911	0.212452	0.148037	0.0863453	0.0509667		158.8	0.0704538	0.0541667	0.0442739	0.0265196	0.0118292		158.8	0.195808	0.185874	0.106676	0.0651655	0.0295772
159	0.276666	0.212649	0.147875	0.0860162	0.0510069		159	0.0699353	0.0536962	0.0446501	0.0264869	0.0117832		159	0.195731	0.185809	0.106487	0.0651966	0.0296876
159.2	0.276589	0.212614	0.147681	0.0864732	0.0507838		159.2	0.0698201	0.0533603	0.0448983	0.0262604	0.0112619		159.2	0.195642	0.185909	0.106654	0.065148	0.0299788
159.4	0.27651	0.212851	0.147932	0.0864557	0.0508042		159.4	0.0694309	0.0531979	0.0444475	0.0259178	0.0112532		159.4	0.195523	0.186061	0.106456	0.065646	0.0300069
159.6	0.276133	0.212675	0.14834	0.0865851	0.0505512		159.6	0.0691555	0.0533865	0.0445449	0.0257758	0.0111262		159.6	0.195062	0.186432	0.106547	0.0655941	0.0297492
159.8	0.275523	0.212725	0.148615	0.0862489	0.0501214		159.8	0.0688261	0.0530762	0.0447182	0.025457	0.0108897		159.8	0.195065	0.186486	0.106609	0.0657317	0.029347
160	0.27522	0.212901	0.148369	0.0862002	0.0497695		160	0.0687369	0.0527816	0.0445978	0.0258307	0.0105677		160	0.19511	0.186573	0.10675	0.0654249	0.0293907
160.2	0.275198	0.212818	0.148159	0.0859111	0.0494134		160.2	0.068418	0.0526179	0.0443858	0.0257434	0.010593		160.2	0.195228	0.186682	0.107206	0.0653277	0.0296443
160.4	0.275348	0.212811	0.148231	0.0858711	0.0492574		160.4	0.0683288	0.0525791	0.0438057	0.0258067	0.0105021		160.4	0.195604	0.187025	0.107745	0.0658248	0.0295442
160.6	0.275561	0.21255	0.148326	0.085589	0.0491704		160.6	0.0685558	0.0520334	0.0436955	0.0259735	0.0100571		160.6	0.195452	0.187183	0.108285	0.0657259	0.0294053
160.8	0.275688	0.212839	0.148219	0.0852648	0.0490559		160.8	0.0686314	0.0519723	0.0433539	0.0262379	0.0101291		160.8	0.195542	0.187196	0.108344	0.0656522	0.0289825
161	0.275672	0.212443	0.147854	0.0851977	0.0492199		161	0.0688677	0.052394	0.0427366	0.0258131	0.00981122		161	0.195392	0.187258	0.108474	0.0652166	0.0290788
161.2	0.275875	0.212296	0.1479	0.0849268	0.0493701		161.2	0.0688727	0.0523446	0.042754	0.0256036	0.00984032		161.2	0.195274	0.187828	0.10846	0.0650315	0.0292097
161.4	0.275654	0.212606	0.147721	0.0851675	0.049247		161.4	0.0688286	0.052658	0.0429649	0.0255051	0.0098921		161.4	0.195688	0.187504	0.10847	0.0650147	0.0293442
161.6	0.275402	0.212596	0.148089	0.0850567	0.0491166		161.6	0.068886	0.0530436	0.0428284	0.0251554	0.00947521		161.6	0.19577	0.187698	0.108776	0.0649288	0.0293825
161.8	0.275354	0.212774	0.148224	0.0855493	0.0493318		161.8	0.069329	0.0531541	0.0428216	0.024948	0.00977369		161.8	0.195934	0.187748	0.109382	0.065192	0.0291018
162	0.275244	0.212566	0.148281	0.0856505	0.0492317		162	0.0696206	0.0533947	0.0428243	0.0250271	0.00974121		162	0.195852	0.187828	0.10919	0.0656983	0.028924
162.2	0.275411	0.212709	0.148109	0.0858168	0.0490987		162.2	0.0693094	0.0534037	0.042855	0.024924	0.00981293		162.2	0.195714	0.188218	0.109066	0.0658806	0.0290971
162.4	0.275711	0.212559	0.147722	0.0858475	0.0495442		162.4	0.0694253	0.0534498	0.0429165	0.0250515	0.00944759		162.4	0.195563	0.188329	0.108743	0.0656183	0.028814
162.6	0.275749	0.212272	0.147159	0.0858289	0.0502162		162.6	0.0693707	0.0531136	0.0431977	0.0251435	0.00948622		162.6	0.195665	0.188806	0.108832	0.0658225	0.0288714
162.8	0.275602	0.21225	0.147109	0.0861715	0.0500536		162.8	0.0690936	0.05348	0.0431887	0.0256164	0.00946653		162.8	0.195525	0.188417	0.108809	0.0659682	0.0286923
163	0.275308	0.212397	0.146834	0.0862966	0.0500788		163	0.0690141	0.0533795	0.0429291	0.0256021	0.00940595		163	0.195195	0.188015	0.108701	0.0653491	0.0289749
163.2	0.275162	0.212319	0.146889	0.0865419	0.0503184		163.2	0.0690265	0.053653	0.0429703	0.0253837	0.00927943		163.2	0.194957	0.187961	0.10889	0.065239	0.0290224
163.4	0.275458	0.212193	0.147211	0.0864746	0.0505866		163.4	0.0693152	0.0535751	0.0431418	0.0254953	0.00918322		163.4	0.194711	0.187759	0.108546	0.0651221	0.0290016
163.6	0.275468	0.212029	0.146928	0.086775	0.0507669		163.6	0.0692085	0.0536316	0.0436418	0.0255447	0.00882759		163.6	0.194326	0.18792	0.108512	0.0644866	0.0292326
163.8	0.275619	0.212189	0.147139	0.0865763	0.0508164		163.8	0.0692399	0.0535491	0.0436408	0.0256899	0.00895377		163.8	0.194565	0.187897	0.10842	0.0641017	0.028911
164	0.275552	0.212064	0.146868	0.0864507	0.0507036		164	0.0690856	0.0531853	0.0431655	0.0258423	0.00939221		164	0.194705	0.187345	0.108537	0.0636186	0.0291637
164.2	0.275628	0.212202	0.147216	0.0861043	0.0506203		164.2	0.0687553	0.0529039	0.0429433	0.0259127	0.00954367		164.2	0.194452	0.187374	0.108752	0.0638885	0.0293343
164.4	0.275926	0.212271	0.147293	0.086087	0.050443		164.4	0.0688465	0.052495	0.0423894	0.025915	0.00987142		164.4	0.194323	0.187463	0.108731	0.0639055	0.0296527
164.6	0.275757	0.212253	0.147397	0.085543	0.0504463		164.6	0.0689345	0.0522159	0.0422019	0.0257742	0.00986316		164.6	0.194334	0.187309	0.109025	0.0637142	0.0293898
164.8	0.27573	0.212432	0.147781	0.0854518	0.0502159		164.8	0.0686555	0.0522755	0.0418945	0.0256227	0.00998769		164.8	0.194277	0.187189	0.108933	0.0636237	0.029033
165	0.275553	0.212584	0.147779	0.0853919	0.0500362		165	0.0686559	0.0523375	0.041792	0.0249382	0.00999413		165	0.194187	0.187097	0.109174	0.0635653	0.0290588
165.2	0.275046	0.212599	0.148335	0.0851039	0.0498982		165.2	0.0680744	0.0521191	0.0418696	0.0249762	0.0103071		165.2	0.194231	0.186962	0.109342	0.063564	0.0288944
165.4	0.274465	0.212992	0.148269	0.084966	0.0493863		165.4	0.0674741	0.0518853	0.0420022	0.0250362	0.010159		165.4	0.194475	0.186485	0.109848	0.0642265	0.0287987
165.6	0.274271	0.212842	0.148568	0.084939	0.0494744		165.6	0.067199	0.0517797	0.0421254	0.025165	0.00957677		165.6	0.194718	0.186596	0.110015	0.0642865	0.0292179
165.8	0.274408	0.212894	0.148253	0.0848885	0.0496152		165.8	0.0672664	0.0518183	0.0420244	0.0254723	0.00957897		165.8	0.194676	0.186819	0.110073	0.06467	0.0289147
166	0.274324	0.213184	0.148084	0.084891	0.0493833		166	0.0672251	0.0519024	0.0417023	0.025461	0.00942239		166	0.194674	0.18677	0.109597	0.064477	0.0291264
166.2	0.274808	0.213166	0.147984	0.0849068	0.0496075		166.2	0.066679	0.0518115	0.0422005	0.0251851	0.00907712		166.2	0.195197	0.186595	0.109559	0.0649898	0.029006
166.4	0.275008	0.212943	0.147668	0.0850415	0.0499837		166.4	0.0665063	0.051517	0.042332	0.0255219	0.00870124		166.4	0.195408	0.18653	0.109207	0.0648145	0.0289606
166.6	0.275169	0.213108	0.147419	0.0854177	0.0500208		166.6	0.0663279	0.051326	0.0425752	0.0248849	0.00880162		166.6	0.195728	0.186681	0.109166	0.0649878	0.0291237
166.8	0.275241	0.213083	0.14742	0.085427	0.0501114		166.8	0.0662081	0.0511207	0.0425674	0.0246695	0.00886424		166.8	0.195487	0.186049	0.108946	0.0646888	0.0289245
167	0.275704	0.213041	0.147014	0.0852047	0.0505326		167	0.0663017	0.0511028	0.0425975	0.024598	0.00903114		167	0.195376	0.186395	0.108851	0.0644517	0.0292984
167.2	0.276121	0.212512	0.146874	0.0854585	0.0506256		167.2	0.0664814	0.0510241	0.0427931	0.0248678	0.00909974		167.2	0.195724	0.186882	0.109014	0.0646402	0.0295331
167.4	0.276785	0.212223	0.147374	0.0857521	0.0507948		167.4	0.0664667	0.050535	0.0429906	0.0246436	0.00908233		167.4	0.195572	0.186891	0.108509	0.0645159	0.0298772
167.6	0.27726	0.212621	0.147359	0.0857622	0.0509164		167.6	0.0662402	0.0507446	0.042974	0.0239589	0.00920145		167.6	0.195855	0.187111	0.10859	0.0640668	0.0302845
167.8	0.27732	0.212588	0.147727	0.0856586	0.0509909		167.8	0.0662707	0.0504742	0.0427299	0.0236743	0.00942973		167.8	0.195879	0.187267	0.108668	0.0640054	0.0302144
168	0.277246	0.212868	0.147335	0.0857097	0.0507305		168	0.0660623	0.050048	0.0422266	0.0237386	0.00954032		168	0.195769	0.187124	0.108546	0.0642004	0.0301856
168.2	0.277538	0.212935	0.147673	0.0859334	0.0504524		168.2	0.0656917	0.0499171	0.0420284	0.0238304	0.00916623		168.2	0.195633	0.187836	0.108527	0.0643815	0.0303276
168.4	0.277302	0.212903	0.147629	0.0862294	0.0501423		168.4	0.0658349	0.0499418	0.0417735	0.0235223	0.00929632		168.4	0.195579	0.187851	0.108718	0.0645293	0.0304285
168.6	0.276902	0.213053	0.147845	0.0860178	0.0498388		168.6	0.0659372	0.0501464	0.0416482	0.0235247	0.00905454		168.6	0.195268	0.187987	0.109167	0.0649372	0.0303289
168.8	0.276618	0.213301	0.148299	0.0861911	0.0494202		168.8	0.0662836	0.0499805	0.0415407	0.0236251	0.00885018		168.8	0.195154	0.187849	0.109124	0.065171	0.0302873
169	0.276172	0.213463	0.148339	0.0861817	0.0492043		169	0.0662802	0.0502581	0.0411972	0.0240478	0.00900775		169	0.195194	0.187747	0.109375	0.0651178	0.0302433
169.2	0.275743	0.213733	0.148642	0.0858918	0.0487334		169.2	0.0662731	0.0501463	0.0412223	0.0242897	0.00880933		169.2	0.195203	0.187862	0.109458	0.0650099	0.0303124
169.4	0.275437	0.213973	0.148748	0.0861506	0.0486659		169.4	0.0662463	0.0500099	0.0412743	0.0245202	0.00871364		169.4	0.195364	0.188175	0.109498	0.0654366	0.0305921
169.6	0.275089	0.214058	0.149111	0.0863341	0.0490658		169.6	0.0663068	0.0501527	0.0414809	0.0246527	0.00815307		169.6	0.195488	0.187889	0.109107	0.0649331	0.0307981
169.8	0.274869	0.214202	0.148986	0.0861324	0.0492813		169.8	0.0665142	0.0506148	0.0414204	0.0247688	0.00838466		169.8	0.195516	0.188003	0.108889	0.0649758	0.0304868
170	0.274758	0.214023	0.148951	0.0863183	0.049424		170	0.0665031	0.0506684	0.0414818	0.0246491	0.00848626		170	0.195898	0.187445	0.108726	0.0647403	0.0306321
170.2	0.274683	0.213506	0.149131	0.0864709	0.049593		170.2	0.0661477	0.0505812	0.0418258	0.0250112	0.0089661		170.2	0.195874	0.187234	0.108384	0.0650349	0.0303008
170.4	0.274749	0.213002	0.14905	0.0862585	0.0495001		170.4	0.0663316	0.0505315	0.0416012	0.0252341	0.0100055		170.4	0.195459	0.187532	0.108444	0.0649315	0.0305353
170.6	0.275034	0.21262	0.148711	0.0861539	0.0496034		170.6	0.066255	0.0504068	0.0415296	0.024733	0.0104541		170.6	0.195258	0.187731	0.108542	0.0651991	0.0303028
170.8	0.275067	0.212005	0.148505	0.086033	0.0497191		170.8	0.0660748	0.0498979	0.0412843	0.0249426	0.0107019		170.8	0.195053	0.187334	0.108515	0.0650092	0.0301356
171	0.275455	0.211544	0.147981	0.0859705	0.0496196		171	0.0659509	0.0501277	0.041217	0.0254523	0.0110828		171	0.194852	0.187668	0.108939	0.0649004	0.0303942
171.2	0.275604	0.211145	0.148067	0.086324	0.0496227		171.2	0.0656967	0.0500099	0.041572	0.0254414	0.0106423		171.2	0.194977	0.187462	0.108542	0.0647749	0.0302925
171.4	0.275824	0.211399	0.148417	0.0861599	0.0499212		171.4	0.0652729	0.0499387	0.0413037	0.0248779	0.0102121		171.4	0.194687	0.18728	0.108335	0.0648504	0.0301404
171.6	0.275956	0.211411	0.148168	0.0859214	0.0500724		171.6	0.0650592	0.0505646	0.0410807	0.0245548	0.00984932		171.6	0.194487	0.187149	0.108806	0.0641929	0.0298739
171.8	0.275799	0.211519	0.147988	0.0857444	0.0501238		171.8	0.0646799	0.0504404	0.040959	0.0248083	0.00945124		171.8	0.19423	0.18737	0.108861	0.0640001	0.0294837
172	0.275887	0.211675	0.147629	0.0858344	0.0500905		172	0.0646172	0.0503692	0.0406213	0.0250859	0.00907339		172	0.194247	0.187431	0.109062	0.0640926	0.029331
172.2	0.27572	0.211792	0.147725	0.0859322	0.0500578		172.2	0.0645171	0.0504069	0.0407549	0.024799	0.00813851		172.2	0.194146	0.187677	0.109377	0.0639886	0.0295469
172.4	0.275475	0.211641	0.147536	0.0857035	0.0498941		172.4	0.0645246	0.0502834	0.0409889	0.0245666	0.00756376		172.4	0.194035	0.187558	0.109681	0.0640941	0.0294965
172.6	0.275575	0.211749	0.14778	0.0856765	0.0497732		172.6	0.0643864	0.0501167	0.0411133	0.0242558	0.00709926		172.6	0.194238	0.187909	0.109627	0.0641739	0.029685
172.8	0.275757	0.211658	0.147774	0.0856469	0.0495351		172.8	0.0644053	0.0495932	0.0410345	0.0239948	0.00671032		172.8	0.194484	0.187543	0.109471	0.0637183	0.0296074
173	0.275695	0.211882	0.147751	0.0856949	0.0493704		173	0.0640635	0.0496207	0.0413986	0.0240237	0.0069068		173	0.194453	0.187266	0.109554	0.0633398	0.0297689
173.2	0.27515	0.212202	0.148004	0.0855972	0.0490089		173.2	0.0638941	0.0493888	0.0420315	0.023768	0.00628429		173.2	0.194552	0.187305	0.109735	0.0630819	0.0295299
173.4	0.274875	0.212072	0.148377	0.0861504	0.0492235		173.4	0.0636426	0.0491546	0.0425716	0.0236348	0.00633223		173.4	0.194779	0.187413	0.109534	0.0634889	0.0294604
173.6	0.274768	0.212124	0.148498	0.0860203	0.0495533		173.6	0.063969	0.0490331	0.0426976	0.0235106	0.00634194		173.6	0.194937	0.187248	0.109339	0.0638517	0.0295417
173.8	0.274823	0.211867	0.148506	0.0858396	0.049573		173.8	0.0640049	0.0489886	0.0429168	0.0236507	0.00691848		173.8	0.194862	0.187271	0.109413	0.0641237	0.0296969
174	0.275404	0.211371	0.148739	0.0858688	0.0496568		174	0.0639718	0.0486269	0.0428628	0.02369	0.00760371		174	0.195077	0.186776	0.109228	0.0640381	0.0294844
174.2	0.275305	0.210873	0.149018	0.0857672	0.0493754		174.2	0.064058	0.0486246	0.0426929	0.0235206	0.00808466		174.2	0.194915	0.18658	0.108989	0.0642783	0.029223
174.4	0.275861	0.210652	0.149243	0.0859395	0.0492375		174.4	0.0640853	0.0488119	0.0426076	0.0232994	0.00883366		174.4	0.194714	0.186606	0.109208	0.0648863	0.0294593
174.6	0.276464	0.210279	0.148924	0.086294	0.0494956		174.6	0.0637064	0.0489621	0.0422651	0.0232078	0.00876666		174.6	0.194722	0.18664	0.108969	0.0649033	0.0294574
174.8	0.276416	0.210097	0.149137	0.0862991	0.0492893		174.8	0.0634748	0.0488976	0.0421441	0.023243	0.00895964		174.8	0.194666	0.186545	0.108724	0.0649712	0.0292462
175	0.276781	0.210229	0.149228	0.0858196	0.0494999		175	0.0636577	0.0492915	0.0420165	0.0234594	0.00922313		175	0.194466	0.187172	0.108762	0.0652327	0.0292913
175.2	0.27684	0.210525	0.149429	0.0859995	0.0493291		175.2	0.0634917	0.0495712	0.0419521	0.0233725	0.00910174		175.2	0.1946	0.187291	0.108448	0.0656209	0.0288687
175.4	0.276587	0.210559	0.149344	0.0856769	0.0493406		175.4	0.0634666	0.0501057	0.0414462	0.0234276	0.00884811		175.4	0.194866	0.187435	0.108427	0.0655566	0.0287793
175.6	0.276847	0.210565	0.149206	0.0856916	0.049061		175.6	0.0634908	0.0503505	0.0413915	0.0234915	0.00938429		175.6	0.194993	0.187789	0.108647	0.0652416	0.0286694
175.8	0.27687	0.210946	0.148894	0.085198	0.0491231		175.8	0.063477	0.0500631	0.0411352	0.0234813	0.00961895		175.8	0.195054	0.188248	0.108506	0.0656523	0.0288161
176	0.276961	0.210951	0.148727	0.0848393	0.0493518		176	0.0635919	0.0501086	0.040909	0.0236593	0.00961393		176	0.195176	0.188048	0.108641	0.0660292	0.0291039
176.2	0.277014	0.211274	0.148344	0.0848308	0.0495105		176.2	0.063589	0.0498665	0.0408942	0.0236973	0.00906308		176.2	0.195047	0.18821	0.108856	0.0659353	0.0292327
176.4	0.277356	0.211208	0.148524	0.0846192	0.0491881		176.4	0.0631565	0.0498772	0.040889	0.0240161	0.00870735		176.4	0.194803	0.188284	0.109106	0.065539	0.0292678
176.6	0.277377	0.212015	0.148845	0.0847245	0.0490773		176.6	0.062902	0.0499399	0.0408233	0.0235651	0.00847937		176.6	0.194914	0.188329	0.108898	0.0653403	0.0296286
176.8	0.277104	0.211856	0.148476	0.0847951	0.0488484		176.8	0.0629636	0.049483	0.0407223	0.0236223	0.00877381		176.8	0.194485	0.188005	0.109154	0.0650017	0.0298182
177	0.276898	0.212335	0.148191	0.0849414	0.0489271		177	0.0629286	0.0494702	0.0406551	0.0236104	0.00891219		177	0.194365	0.187779	0.108939	0.0647842	0.0297017
177.2	0.27674	0.212461	0.148067	0.0851833	0.0487244		177.2	0.0628545	0.0493921	0.0407326	0.0234304	0.0088258		177.2	0.194339	0.187786	0.109243	0.0644236	0.0297576
177.4	0.276936	0.212525	0.147919	0.0855137	0.048762		177.4	0.0629005	0.0490193	0.0404355	0.0231624	0.00945868		177.4	0.194277	0.187592	0.109166	0.0648234	0.0302752
177.6	0.276927	0.212883	0.147794	0.0856018	0.049203		177.6	0.0630659	0.0486349	0.039959	0.0228762	0.00942736		177.6	0.194429	0.187159	0.109139	0.0646692	0.0306873
177.8	0.276979	0.212849	0.147797	0.0853086	0.0494155		177.8	0.0629862	0.0485889	0.0400287	0.0228055	0.00935979		177.8	0.194291	0.186216	0.109276	0.0640011	0.0307603
178	0.277219	0.212442	0.148038	0.0855038	0.0495546		178	0.0631245	0.0485261	0.0399365	0.022386	0.00953151		178	0.194483	0.185887	0.109219	0.0635624	0.0305782
178.2	0.276869	0.212309	0.148012	0.0857605	0.0494119		178.2	0.0635394	0.0486472	0.0397815	0.0220951	0.0093757		178.2	0.194316	0.185946	0.109203	0.0633473	0.0305814
178.4	0.277364	0.212538	0.147958	0.0859639	0.0497532		178.4	0.0635966	0.0485701	0.0396672	0.0221647	0.00945522		178.4	0.194178	0.186371	0.109202	0.0635796	0.0308158
178.6	0.277315	0.212449	0.147864	0.0858834	0.049922		178.6	0.0635419	0.0487445	0.0394882	0.0220854	0.00893449		178.6	0.194367	0.186461	0.109041	0.0633698	0.0311773
178.8	0.276745	0.212604	0.147909	0.0857323	0.0499257		178.8	0.0638555	0.0483211	0.0396691	0.0220141	0.00885115		178.8	0.194293	0.186838	0.10891	0.0632104	0.0309448
179	0.276674	0.212871	0.148132	0.0855145	0.0497353		179	0.0641755	0.0485454	0.0398167	0.0222313	0.00867371		179	0.194382	0.187419	0.108534	0.0634335	0.0311667
179.2	0.276333	0.212773	0.14818	0.0856423	0.0492596		179.2	0.0642688	0.0486033	0.0399773	0.0219313	0.00882846		179.2	0.194475	0.187415	0.108327	0.0641881	0.0312885
179.4	0.276086	0.212587	0.148289	0.0854593	0.0489307		179.4	0.0644078	0.0488618	0.0400839	0.0219973	0.00857194		179.4	0.194967	0.187735	0.108002	0.0644818	0.0316099
179.6	0.275816	0.212304	0.14824	0.0852527	0.0483839		179.6	0.0645304	0.0487129	0.0402108	0.0219642	0.00888596		179.6	0.194875	0.188265	0.108084	0.0645382	0.0315358
179.8	0.275745	0.21227	0.148094	0.0848832	0.0485126		179.8	0.0646035	0.0485914	0.0403669	0.0219493	0.00850605		179.8	0.194506	0.188327	0.108294	0.0649128	0.031712
180	0.275701	0.212251	0.148147	0.0847099	0.0483816		180	0.0645787	0.048774	0.0407153	0.0223289	0.00843429		180	0.194712	0.18863	0.108557	0.0647937	0.0316369
180.2	0.275761	0.212612	0.148492	0.0847185	0.048156		180.2	0.0643273	0.0485462	0.0408044	0.0226183	0.00813746		180.2	0.194595	0.18899	0.109241	0.064689	0.0311147
180.4	0.275716	0.212521	0.148956	0.0845636	0.0478481		180.4	0.064007	0.0486333	0.0406844	0.0226429	0.00809992		180.4	0.194289	0.188998	0.109222	0.0643788	0.0311774
180.6	0.275528	0.212651	0.148817	0.0847338	0.0474244		180.6	0.0636857	0.0487269	0.0407271	0.0223769	0.0079585		180.6	0.194279	0.188816	0.109198	0.0643934	0.0312281
180.8	0.275703	0.212235	0.14874	0.0845969	0.04772		180.8	0.0634313	0.0484746	0.040602	0.0224266	0.00831133		180.8	0.194029	0.188855	0.10954	0.0643457	0.0312177
181	0.276013	0.212568	0.148575	0.0846765	0.0479689		181	0.0631991	0.0483265	0.0402328	0.022495	0.00813758		181	0.193935	0.188624	0.109484	0.0639977	0.0307618
181.2	0.276356	0.212483	0.148742	0.0850194	0.0478469		181.2	0.0628848	0.0483878	0.0403592	0.0222683	0.00795184		181.2	0.193855	0.18814	0.110026	0.0638708	0.0311748
181.4	0.276208	0.212385	0.148759	0.0851678	0.0482711		181.4	0.06264	0.0479754	0.0398101	0.0224233	0.00764322		181.4	0.193709	0.187725	0.109769	0.064016	0.0309935
181.6	0.276553	0.212365	0.148754	0.0853763	0.0490589		181.6	0.0623521	0.0476733	0.0395299	0.0225277	0.00688409		181.6	0.19398	0.187489	0.109905	0.0637146	0.0310757
181.8	0.276938	0.212175	0.148922	0.0855977	0.0492573		181.8	0.0620213	0.0481314	0.039866	0.0226738	0.00708702		181.8	0.193798	0.187338	0.110509	0.0637269	0.0305651
182	0.277029	0.21202	0.148865	0.0859387	0.049593		182	0.0619401	0.0479574	0.0398251	0.0228593	0.00677944		182	0.193886	0.187691	0.110333	0.0637505	0.0305312
182.2	0.276989	0.212254	0.148751	0.086276	0.0498556		182.2	0.061921	0.0479453	0.0396828	0.0233216	0.00640167		182.2	0.193727	0.187482	0.110367	0.063669	0.0306007
182.4	0.277586	0.212487	0.148737	0.0864552	0.0503265		182.4	0.0617362	0.0476939	0.0396283	0.0235563	0.00587663		182.4	0.193761	0.18742	0.110278	0.0638423	0.0307036
182.6	0.277301	0.212652	0.148662	0.086316	0.0504798		182.6	0.061501	0.0478163	0.0395848	0.023483	0.00556709		182.6	0.193892	0.187299	0.110194	0.0639617	0.0310333
182.8	0.277057	0.212671	0.148583	0.086388	0.0505165		182.8	0.0615158	0.0476533	0.0396133	0.0231848	0.00562998		182.8	0.193656	0.187631	0.110035	0.0639534	0.030903
183	0.277074	0.212602	0.148826	0.0863922	0.0501179		183	0.0618346	0.047897	0.0395689	0.0231864	0.00547245		183	0.194097	0.187566	0.109995	0.0645578	0.0311154
183.2	0.277115	0.212637	0.148748	0.0863222	0.049838		183.2	0.061973	0.0479897	0.0399709	0.0228327	0.00564198		183.2	0.194106	0.187442	0.110424	0.0647658	0.0312509
183.4	0.276791	0.212612	0.148674	0.0862541	0.0495424		183.4	0.0619367	0.0483533	0.0401264	0.0228494	0.00553662		183.4	0.194128	0.18799	0.110438	0.0644871	0.0314563
183.6	0.276486	0.212587	0.148478	0.0862209	0.0495341		183.6	0.0619879	0.0485688	0.040524	0.0223106	0.00555255		183.6	0.193855	0.188323	0.110259	0.0642108	0.0311503
183.8	0.27658	0.213089	0.148053	0.0862067	0.0497403		183.8	0.0619283	0.0486717	0.0409027	0.0222257	0.00556532		183.8	0.193614	0.188535	0.110575	0.0642812	0.0308315
184	0.2765	0.213129	0.147848	0.0857228	0.0495614		184	0.0619097	0.0490221	0.0411107	0.0221731	0.0060648		184	0.193565	0.188732	0.110824	0.0640314	0.0303722
184.2	0.276471	0.213022	0.147955	0.0855414	0.0497655		184.2	0.0615907	0.0487765	0.0410498	0.02206	0.00609805		184.2	0.193171	0.18874	0.111029	0.0640086	0.0304526
184.4	0.276435	0.212988	0.147497	0.0856845	0.0497248		184.4	0.0614623	0.0489733	0.0409411	0.0216507	0.0062216		184.4	0.192875	0.188731	0.110744	0.0640388	0.0304857
184.6	0.276378	0.213222	0.147458	0.0855246	0.0493494		184.6	0.0616264	0.0491605	0.0411096	0.021502	0.00614876		184.6	0.192876	0.188751	0.11059	0.0637567	0.030462
184.8	0.276519	0.213268	0.147378	0.0855501	0.0498234		184.8	0.0614383	0.0486313	0.0412216	0.0214162	0.00630609		184.8	0.192947	0.188897	0.1106	0.0638498	0.0301629
185	0.276259	0.213482	0.147106	0.0856528	0.0494584		185	0.061586	0.0481922	0.041142	0.0216793	0.00658439		185	0.192906	0.188903	0.11033	0.0634777	0.0297821
185.2	0.276068	0.21352	0.147277	0.0856497	0.0491969		185.2	0.0615418	0.0482449	0.0413607	0.0216092	0.00684829		185.2	0.192885	0.188856	0.110207	0.0632853	0.0298104
185.4	0.275956	0.213294	0.147128	0.0856579	0.0498587		185.4	0.0614344	0.0480188	0.0413732	0.0219743	0.00694587		185.4	0.19318	0.188881	0.109807	0.0631134	0.029431
185.6	0.275933	0.21333	0.147038	0.0851753	0.0500554		185.6	0.0609876	0.0479024	0.0415215	0.0222102	0.00711122		185.6	0.193537	0.189081	0.110053	0.0629602	0.0294889
185.8	0.275736	0.213232	0.147346	0.0850401	0.049916		185.8	0.060936	0.0481404	0.0417768	0.0220617	0.0072094		185.8	0.193541	0.18886	0.11034	0.0635662	0.0290496
186	0.275383	0.213002	0.147246	0.0847043	0.050106		186	0.0610746	0.0475224	0.0414427	0.0222654	0.00720507		186	0.194071	0.188988	0.109999	0.0635022	0.0295781
186.2	0.275212	0.213025	0.147738	0.0845794	0.0501357		186.2	0.0604775	0.0475144	0.0412286	0.0224883	0.00757027		186.2	0.19391	0.18857	0.109837	0.0634882	0.0296695
186.4	0.27543	0.213237	0.147774	0.0843114	0.0499588		186.4	0.0605008	0.0473767	0.0411822	0.0223618	0.00752436		186.4	0.194175	0.188493	0.109725	0.0637614	0.0297837
186.6	0.275251	0.213092	0.147634	0.0836612	0.0495209		186.6	0.0603244	0.0474781	0.040785	0.0221506	0.00759163		186.6	0.194174	0.188616	0.109764	0.0640244	0.029907
186.8	0.275137	0.212829	0.14757	0.0837232	0.0496777		186.8	0.0601103	0.0471702	0.0408752	0.0218789	0.00772519		186.8	0.19434	0.188592	0.109399	0.0642348	0.029908
187	0.275134	0.21291	0.148095	0.0837369	0.0494363		187	0.0601318	0.0469977	0.0407491	0.022152	0.00729996		187	0.194774	0.188198	0.1095	0.0642505	0.0299708
187.2	0.275073	0.213034	0.14803	0.0838729	0.049348		187.2	0.0599386	0.0469315	0.0410509	0.0218681	0.00714156		187.2	0.194662	0.188457	0.109509	0.064455	0.0300589
187.4	0.274924	0.212873	0.147847	0.083962	0.0494399		187.4	0.059682	0.0470073	0.0408085	0.0220549	0.00679563		187.4	0.194499	0.188475	0.108992	0.0650707	0.0303283
187.6	0.274709	0.213297	0.147974	0.0843948	0.0496006		187.6	0.0598757	0.0473165	0.0410056	0.0219997	0.00651062		187.6	0.194672	0.188059	0.108846	0.0654945	0.0300685
187.8	0.274824	0.213496	0.14798	0.0844226	0.0494233		187.8	0.0600104	0.0473043	0.0408652	0.0220331	0.00620095		187.8	0.194306	0.187955	0.109433	0.0652611	0.0302333
188	0.274906	0.212794	0.148283	0.0845622	0.0496448		188	0.0597424	0.0476784	0.0404355	0.0220258	0.00571625		188	0.194372	0.187856	0.109681	0.0655465	0.030164
188.2	0.274878	0.213087	0.148522	0.0850548	0.0499468		188.2	0.0598188	0.0475645	0.0397878	0.021974	0.00546965		188.2	0.194257	0.187941	0.109839	0.0658585	0.0303914
188.4	0.274995	0.213409	0.148696	0.0854886	0.0492736		188.4	0.0600976	0.0477119	0.0395608	0.0218816	0.0052923		188.4	0.19461	0.187798	0.11001	0.0663299	0.0301137
188.6	0.275069	0.213656	0.149105	0.0856163	0.0490579		188.6	0.0605484	0.0477093	0.0395654	0.0222557	0.00480452		188.6	0.194635	0.187522	0.110205	0.0662287	0.0303377
188.8	0.275024	0.213723	0.149071	0.0859341	0.0489036		188.8	0.0603698	0.0472931	0.0395333	0.022335	0.00483761		188.8	0.194836	0.187063	0.110468	0.0661816	0.0301639
189	0.274897	0.213977	0.149116	0.0857996	0.0484212		189	0.0605856	0.0472377	0.0394254	0.0221725	0.00488793		189	0.194945	0.187004	0.110322	0.0657007	0.0303459
189.2	0.275187	0.213737	0.149196	0.0858765	0.0486069		189.2	0.060563	0.0471564	0.0400246	0.0221534	0.00499608		189.2	0.19519	0.18679	0.110694	0.0655367	0.0301714
189.4	0.275488	0.213923	0.149002	0.0857073	0.0485829		189.4	0.0604944	0.0468314	0.0403073	0.0221214	0.00500656		189.4	0.195414	0.187183	0.110689	0.0655218	0.0302902
189.6	0.275368	0.214087	0.148947	0.0854137	0.0484494		189.6	0.0605188	0.0465364	0.0404661	0.022106	0.00565673		189.6	0.195782	0.187329	0.110834	0.0655905	0.0304227
189.8	0.276212	0.214016	0.149132	0.085305	0.0484066		189.8	0.0606852	0.0463073	0.0403984	0.0216917	0.00562972		189.8	0.195741	0.187292	0.110525	0.065858	0.0306814
190	0.276357	0.213607	0.149041	0.0850189	0.0484451		190	0.0605744	0.0462603	0.0404117	0.0215959	0.00612797		190	0.195515	0.187225	0.110254	0.0652691	0.0305747
190.2	0.276364	0.213797	0.149304	0.0849132	0.0483083		190.2	0.0604144	0.0463023	0.0402764	0.0214018	0.00634004		190.2	0.194736	0.18687	0.109795	0.0651087	0.0303953
190.4	0.276751	0.213969	0.148739	0.0848358	0.0482262		190.4	0.0607264	0.0462559	0.0403696	0.0208807	0.00604106		190.4	0.194561	0.187094	0.109329	0.0649642	0.0304499
190.6	0.276638	0.213804	0.148264	0.0849729	0.0483851		190.6	0.0601099	0.0460657	0.040167	0.0207734	0.006158		190.6	0.194246	0.187165	0.108756	0.0648024	0.0303219
190.8	0.276541	0.213749	0.148297	0.0850711	0.0490404		190.8	0.0597435	0.0459741	0.0403651	0.0205823	0.00594481		190.8	0.194133	0.187505	0.1083	0.0650421	0.0303391
191	0.276456	0.213681	0.148092	0.0852802	0.049083		191	0.060008	0.0456891	0.0399118	0.0203757	0.0056808		191	0.193852	0.187784	0.108235	0.0645416	0.0302797
191.2	0.276527	0.213619	0.147596	0.0854102	0.0492389		191.2	0.0601436	0.0457999	0.0397739	0.0201667	0.00569646		191.2	0.193629	0.18826	0.107956	0.0650299	0.0301306
191.4	0.276345	0.213343	0.147466	0.0853839	0.0494552		191.4	0.0600492	0.0459567	0.0396859	0.020425	0.00567882		191.4	0.19331	0.188399	0.107712	0.0649122	0.0303429
191.6	0.276462	0.213405	0.147767	0.0856805	0.0494032		191.6	0.0603826	0.0459745	0.0395602	0.0204284	0.00554621		191.6	0.193232	0.1887	0.107954	0.0645823	0.0301798
191.8	0.276713	0.213547	0.147764	0.0855057	0.0492837		191.8	0.0604498	0.0463448	0.0395184	0.020174	0.00534373		191.8	0.193161	0.189311	0.108412	0.0642637	0.0300126
192	0.276584	0.213075	0.147859	0.0858589	0.0494117		192	0.0602592	0.046431	0.0393238	0.0203478	0.00486455		192	0.193643	0.189437	0.108673	0.0646753	0.029596
192.2	0.276387	0.213726	0.147731	0.0858168	0.0490644		192.2	0.0607117	0.0463729	0.0390819	0.0206375	0.00460039		192.2	0.193785	0.189737	0.109185	0.0646347	0.0297254
192.4	0.27623	0.2135	0.148102	0.0856372	0.0482757		192.4	0.060828	0.0464906	0.0391765	0.0208399	0.00446184		192.4	0.194189	0.189582	0.109536	0.0649753	0.0293961
192.6	0.276325	0.213737	0.148174	0.085305	0.0483948		192.6	0.0607042	0.0465134	0.0391614	0.0206992	0.0041514		192.6	0.193993	0.18935	0.109761	0.0648547	0.0292853
192.8	0.276367	0.213233	0.148551	0.0849533	0.0477764		192.8	0.0603885	0.0465	0.0392692	0.020458	0.00436464		192.8	0.194479	0.188924	0.109931	0.0645773	0.0293058
193	0.276574	0.213174	0.148564	0.0846186	0.0476354		193	0.060321	0.0465412	0.0394052	0.0201792	0.00421812		193	0.194349	0.188968	0.109924	0.0644778	0.0290763
193.2	0.276815	0.213201	0.148819	0.0846148	0.0477873		193.2	0.0601409	0.0462434	0.0398529	0.0206698	0.00450407		193.2	0.194433	0.188596	0.110122	0.0648396	0.0288754
193.4	0.276819	0.213193	0.149286	0.0843831	0.0475344		193.4	0.0602653	0.0461394	0.03988	0.0207227	0.00442028		193.4	0.194539	0.188819	0.110336	0.0650482	0.0291172
193.6	0.276951	0.212666	0.149184	0.0843611	0.0477437		193.6	0.0604283	0.0461329	0.0399094	0.0206032	0.00449732		193.6	0.19461	0.187929	0.110572	0.0647221	0.0290203
193.8	0.277033	0.212403	0.149534	0.0841917	0.0478856		193.8	0.0605075	0.0461812	0.0401203	0.0203542	0.00407924		193.8	0.194273	0.187604	0.110723	0.064981	0.0289252
194	0.276399	0.212108	0.149702	0.0843755	0.0478858		194	0.0604877	0.0462556	0.0400793	0.0201498	0.00434442		194	0.194017	0.187152	0.110567	0.0647778	0.028631
194.2	0.276385	0.212283	0.149569	0.0843113	0.0480766		194.2	0.0602075	0.0462147	0.0400845	0.0200153	0.00421341		194.2	0.193849	0.187032	0.110382	0.0650716	0.0291583
194.4	0.276389	0.21237	0.149304	0.0843787	0.0482961		194.4	0.0598517	0.0463941	0.0402306	0.0196384	0.00387541		194.4	0.193871	0.186883	0.110056	0.0650658	0.0292106
194.6	0.2763	0.212261	0.149141	0.0847555	0.048751		194.6	0.0594236	0.0463754	0.0401217	0.019539	0.00422248		194.6	0.193812	0.186858	0.109998	0.0649875	0.0289284
194.8	0.276536	0.212084	0.149065	0.0844765	0.0489397		194.8	0.0594875	0.0462385	0.040155	0.0192102	0.00406961		194.8	0.19382	0.187081	0.110056	0.0650564	0.0292873
195	0.2765	0.21182	0.148515	0.0845178	0.0490651		195	0.0596812	0.0460717	0.040038	0.0188698	0.00422516		195	0.193683	0.187445	0.110033	0.0645811	0.0293463
195.2	0.276507	0.211847	0.148552	0.0846927	0.048985		195.2	0.0595741	0.0460464	0.0399876	0.018907	0.00411241		195.2	0.193773	0.187761	0.10972	0.064801	0.0295619
195.4	0.276539	0.211456	0.148603	0.0850273	0.0491236		195.4	0.0593054	0.0457266	0.0405238	0.0188383	0.00450698		195.4	0.19379	0.187621	0.109392	0.0643703	0.0297679
195.6	0.276738	0.211796	0.148398	0.0852738	0.0489752		195.6	0.0592408	0.0455641	0.0402466	0.0190513	0.00467015		195.6	0.194067	0.188008	0.109611	0.0640649	0.0298697
195.8	0.276768	0.212057	0.14823	0.0855952	0.0491684		195.8	0.0591632	0.0456744	0.0403618	0.0190291	0.00473268		195.8	0.194254	0.188318	0.109656	0.0636992	0.0301166
196	0.276904	0.212142	0.148034	0.085873	0.0493513		196	0.0591785	0.0451657	0.0400369	0.0192867	0.00491003		196	0.194286	0.188346	0.109735	0.0633378	0.0302107
196.2	0.276759	0.212425	0.147773	0.0854049	0.0493238		196.2	0.0594376	0.0451821	0.0393893	0.0198316	0.0049302		196.2	0.194234	0.188488	0.109591	0.0630726	0.0304338
196.4	0.27665	0.212391	0.14795	0.0849945	0.0490817		196.4	0.0594833	0.045142	0.0389126	0.0195803	0.00489139		196.4	0.194356	0.188437	0.109602	0.0630266	0.0305074
196.6	0.276645	0.212626	0.148093	0.0848252	0.0492061		196.6	0.058875	0.0451516	0.0390778	0.0195495	0.00486067		196.6	0.194456	0.188545	0.109341	0.0628686	0.0309065
196.8	0.276786	0.212409	0.148631	0.0845663	0.0490448		196.8	0.058723	0.0452466	0.039021	0.01974	0.00508042		196.8	0.194673	0.188527	0.109594	0.0627284	0.0310459
197	0.276808	0.212752	0.148498	0.0843801	0.0495257		197	0.058821	0.0451394	0.0388571	0.0195954	0.00478072		197	0.194662	0.188787	0.109533	0.0627237	0.0309718
197.2	0.276663	0.212989	0.148573	0.0844478	0.0494636		197.2	0.0586252	0.0449491	0.0385033	0.0193959	0.00452252		197.2	0.194956	0.18878	0.109535	0.0625554	0.0311869
197.4	0.276611	0.212716	0.148556	0.0844911	0.0492141		197.4	0.0584921	0.0453378	0.0386379	0.0193103	0.00423028		197.4	0.19521	0.18886	0.109951	0.0622938	0.0311019
197.6	0.276377	0.212944	0.148443	0.0842681	0.0492363		197.6	0.0583528	0.0455806	0.0383063	0.0191792	0.00422134		197.6	0.195179	0.188424	0.109796	0.0622	0.0308593
197.8	0.276145	0.213182	0.148834	0.0844007	0.0491751		197.8	0.058119	0.0456656	0.0385163	0.0195574	0.00435597		197.8	0.195374	0.188745	0.109744	0.0621615	0.0307099
198	0.276022	0.21323	0.148714	0.0844227	0.0489739		198	0.0578478	0.0459593	0.038257	0.0195602	0.00444166		198	0.195277	0.188788	0.10941	0.0620049	0.0305928
198.2	0.275964	0.213382	0.148493	0.0842766	0.0485476		198.2	0.0575538	0.0463598	0.0388427	0.0197171	0.00432642		198.2	0.195201	0.18894	0.109638	0.0623435	0.0304966
198.4	0.275968	0.213382	0.148574	0.084294	0.0484972		198.4	0.057468	0.0464552	0.0387345	0.0195644	0.00436483		198.4	0.195088	0.188886	0.109537	0.0623301	0.029806
198.6	0.275741	0.212921	0.148657	0.0843151	0.0485558		198.6	0.0571289	0.0462495	0.0385907	0.0193853	0.00446305		198.6	0.194687	0.188949	0.109564	0.0622971	0.0295405
198.8	0.275767	0.212331	0.148647	0.0842076	0.0478543		198.8	0.0570312	0.0458578	0.0385534	0.0193741	0.00464417		198.8	0.194598	0.188795	0.109669	0.0626533	0.0296106
199	0.275567	0.212107	0.148618	0.0844448	0.0480027		199	0.0570622	0.0456881	0.0388315	0.019372	0.00484026		199	0.194003	0.188679	0.109653	0.0627461	0.0291363
199.2	0.27525	0.211975	0.148976	0.0849997	0.0477132		199.2	0.0571024	0.0449178	0.0388051	0.0195739	0.0048373		199.2	0.1941	0.188379	0.109515	0.0627572	0.0292674
199.4	0.27515	0.212027	0.149203	0.0854772	0.0477405		199.4	0.057128	0.0445111	0.0387424	0.0193952	0.00531626		199.4	0.193882	0.188057	0.109484	0.0627278	0.0291878
199.6	0.275105	0.212347	0.149128	0.0856089	0.0475946		199.6	0.0573212	0.0444741	0.0384588	0.0194571	0.00549689		199.6	0.193487	0.188392	0.109882	0.0626381	0.0292426
199.8	0.275213	0.2123	0.148945	0.0858916	0.0476538		199.8	0.0577711	0.0442661	0.0386486	0.0195146	0.00555404		199.8	0.193206	0.188118	0.109599	0.0629346	0.0293231
200	0.274835	0.212626	0.148733	0.0856051	0.0475409		200	0.0584793	0.0442742	0.0383836	0.0194903	0.00564866		200	0.1931	0.187665	0.10995	0.0632832	0.0293925
200.2	0.274292	0.212651	0.148878	0.0855422	0.0475658		200.2	0.0586267	0.0442113	0.0383443	0.0196146	0.00535398		200.2	0.192973	0.187564	0.109797	0.063366	0.0298895
200.4	0.273947	0.212993	0.149072	0.0856594	0.0477797		200.4	0.0586593	0.0440007	0.0383555	0.0194843	0.00540391		200.4	0.193551	0.187406	0.109895	0.0635599	0.0303414
200.6	0.273899	0.212913	0.149271	0.085961	0.0478759		200.6	0.0588452	0.0438595	0.0386725	0.019342	0.00560827		200.6	0.193606	0.187555	0.10991	0.0639781	0.0304526
200.8	0.274135	0.213282	0.149263	0.0860685	0.0478785		200.8	0.0591874	0.0438385	0.0385607	0.0186967	0.00521945		200.8	0.193664	0.187394	0.11035	0.0639786	0.0306563
201	0.274469	0.213337	0.148873	0.0859788	0.0482348		201	0.0593013	0.0440395	0.0384738	0.0183911	0.00434728		201	0.19371	0.187528	0.110357	0.0638973	0.0307813
201.2	0.274527	0.213375	0.148908	0.0861082	0.0479986		201.2	0.0587328	0.0442108	0.0382294	0.0179855	0.00386861		201.2	0.194021	0.187316	0.110374	0.0638222	0.0309208
201.4	0.274859	0.213505	0.148696	0.0863893	0.0482037		201.4	0.0584631	0.0447448	0.0385175	0.018499	0.00362082		201.4	0.194317	0.187338	0.110564	0.0639104	0.0307775
201.6	0.275309	0.213849	0.148663	0.0861757	0.0486046		201.6	0.0582922	0.0449321	0.0382101	0.0188654	0.00326896		201.6	0.194821	0.187754	0.11054	0.0638006	0.0307787
201.8	0.275431	0.214018	0.148404	0.0863208	0.0490343		201.8	0.0579369	0.0449707	0.0385578	0.0192323	0.00327049		201.8	0.195118	0.188364	0.110732	0.0636874	0.0308139
202	0.275558	0.214018	0.148062	0.0861838	0.0495651		202	0.0574695	0.0453374	0.0386134	0.0193046	0.00277853		202	0.195177	0.188549	0.110696	0.0641348	0.0308373
202.2	0.275753	0.214213	0.148222	0.0861661	0.0496837		202.2	0.0571175	0.0456295	0.038856	0.019662	0.00286611		202.2	0.195306	0.188691	0.110742	0.0642798	0.0308453
202.4	0.275778	0.213543	0.148437	0.0860618	0.0503036		202.4	0.0571041	0.0456771	0.038932	0.0189921	0.00254766		202.4	0.195315	0.1888	0.110516	0.0644158	0.0305872
202.6	0.275536	0.213215	0.148558	0.0863047	0.050191		202.6	0.0565923	0.0456314	0.0388391	0.0187798	0.00287691		202.6	0.195366	0.188952	0.110543	0.0644932	0.0306815
202.8	0.275723	0.213081	0.148329	0.0865526	0.0498374		202.8	0.0566019	0.0459105	0.0393447	0.0188469	0.0032483		202.8	0.195439	0.189214	0.110744	0.0645109	0.0305836
203	0.275558	0.213288	0.148439	0.0867108	0.0497746		203	0.0565339	0.0458329	0.0398828	0.0190239	0.00324402		203	0.195143	0.189221	0.110816	0.0642866	0.0306756
203.2	0.275246	0.213185	0.148429	0.0868076	0.0489495		203.2	0.0563677	0.0456362	0.0399895	0.0190212	0.0034302		203.2	0.195175	0.189675	0.111009	0.0644928	0.0310689
203.4	0.275148	0.213412	0.148464	0.0867486	0.0487013		203.4	0.0566715	0.0458251	0.0402404	0.0187863	0.00366416		203.4	0.195004	0.190165	0.110859	0.0647183	0.0309857
203.6	0.275261	0.213117	0.148556	0.0862195	0.04846		203.6	0.0568575	0.0460418	0.0405049	0.0186967	0.00420116		203.6	0.194884	0.190083	0.11069	0.0649895	0.031082
203.8	0.275471	0.212801	0.148308	0.0860529	0.0481095		203.8	0.0571612	0.0458117	0.0409266	0.0187361	0.00467627		203.8	0.194903	0.189984	0.110379	0.0653382	0.0314111
204	0.275169	0.212795	0.148384	0.0859355	0.0481885		204	0.0573114	0.0458665	0.0407768	0.0187398	0.00470143		204	0.194297	0.189598	0.11077	0.065164	0.0316883
204.2	0.275147	0.212577	0.148453	0.0858815	0.0481954		204.2	0.0572884	0.0454652	0.0405223	0.0187447	0.00461057		204.2	0.193942	0.188857	0.11064	0.0648032	0.0318669
204.4	0.275301	0.212367	0.148602	0.0859236	0.0481424		204.4	0.0576318	0.0449332	0.0402187	0.0185107	0.00484074		204.4	0.193952	0.188291	0.110612	0.0649729	0.0317056
204.6	0.275506	0.211995	0.148482	0.0857828	0.047983		204.6	0.0578554	0.0444741	0.0398954	0.0180474	0.00482636		204.6	0.193566	0.188073	0.110462	0.0651569	0.0316831
204.8	0.275587	0.212043	0.148614	0.0856394	0.0477666		204.8	0.0578323	0.0445791	0.0392444	0.0180159	0.00448629		204.8	0.193114	0.188012	0.11063	0.0643869	0.0315713
205	0.276104	0.211899	0.148694	0.0853644	0.047909		205	0.0577091	0.0445768	0.0387441	0.0181181	0.00425897		205	0.19306	0.188179	0.11063	0.0642872	0.0315531
205.2	0.275967	0.211908	0.148912	0.0856549	0.0479407		205.2	0.0572643	0.0444326	0.0385606	0.0179962	0.00424666		205.2	0.193306	0.188071	0.110476	0.0640908	0.0313363
205.4	0.27638	0.212096	0.148716	0.0856512	0.048256		205.4	0.05713	0.0443647	0.0382468	0.0185616	0.0040915		205.4	0.19331	0.18827	0.110038	0.0635102	0.0309619
205.6	0.276865	0.212372	0.148621	0.0854977	0.0486218		205.6	0.0568808	0.0442598	0.0376809	0.0189687	0.003702		205.6	0.19339	0.188102	0.109542	0.0632789	0.0308238
205.8	0.276794	0.212554	0.148633	0.0854257	0.0488856		205.8	0.0568615	0.0438749	0.0373687	0.0189018	0.00404007		205.8	0.193202	0.187443	0.109255	0.06322	0.0309799
206	0.277054	0.212687	0.148855	0.0852876	0.04904		206	0.0566864	0.0439071	0.0372872	0.0188872	0.00386225		206	0.193528	0.187243	0.109134	0.062891	0.0306234
206.2	0.277263	0.212762	0.149132	0.085129	0.0490529		206.2	0.0566975	0.0440955	0.0372328	0.0190993	0.00425168		206.2	0.193511	0.18709	0.108818	0.062594	0.0301773
206.4	0.276918	0.21248	0.149112	0.0851535	0.049176		206.4	0.0568426	0.0443558	0.0372987	0.0189629	0.0038988		206.4	0.193568	0.187267	0.108804	0.0629665	0.0300073
206.6	0.277177	0.21276	0.148704	0.0855193	0.0486442		206.6	0.0565558	0.0446214	0.0369703	0.01933	0.00418272		206.6	0.193619	0.187328	0.108698	0.062935	0.0297689
206.8	0.277066	0.212858	0.148654	0.0856738	0.0482557		206.8	0.0567872	0.0450621	0.0376845	0.0197388	0.00391412		206.8	0.193116	0.187794	0.108637	0.0632723	0.0299603
207	0.276886	0.212935	0.148505	0.0856738	0.0481433		207	0.0562768	0.0450981	0.0381501	0.0200454	0.00442908		207	0.192931	0.188197	0.108806	0.0634941	0.0297591
207.2	0.276768	0.212888	0.148134	0.0856314	0.0482055		207.2	0.0559299	0.0449341	0.0384937	0.0201964	0.00461019		207.2	0.192872	0.18884	0.108789	0.0637683	0.0299142
207.4	0.276646	0.212936	0.14783	0.085789	0.0480571		207.4	0.0558302	0.0448965	0.0387371	0.0202161	0.00449606		207.4	0.193128	0.188682	0.108551	0.0639708	0.0299245
207.6	0.27679	0.212584	0.14741	0.0855639	0.0479489		207.6	0.0557599	0.0447335	0.0388513	0.0201564	0.00470183		207.6	0.193046	0.188342	0.108483	0.0642748	0.0299231
207.8	0.2768	0.21289	0.147101	0.0858508	0.0479012		207.8	0.0560068	0.0446962	0.0390959	0.0202935	0.00457559		207.8	0.192601	0.188375	0.10877	0.0645894	0.03016
208	0.276258	0.212573	0.147022	0.0858005	0.0484028		208	0.055889	0.0449062	0.0389927	0.0202454	0.00414113		208	0.192331	0.187986	0.108969	0.0645015	0.0299856
208.2	0.276226	0.212654	0.147079	0.0854529	0.0484538		208.2	0.0558473	0.0445758	0.0391358	0.0200923	0.00384018		208.2	0.192334	0.187634	0.109029	0.0651792	0.0299864
208.4	0.27629	0.212417	0.147324	0.0855312	0.0484443		208.4	0.0558303	0.0439855	0.0395041	0.0202382	0.00419289		208.4	0.192476	0.187787	0.109156	0.0653305	0.0300387
208.6	0.276329	0.212526	0.147409	0.0850133	0.0486668		208.6	0.0561234	0.0439249	0.0393365	0.0198588	0.00441849		208.6	0.192531	0.188057	0.109389	0.0655819	0.0301753
208.8	0.276048	0.212516	0.14795	0.0851179	0.0485239		208.8	0.0563437	0.0441253	0.0393527	0.0199917	0.00431628		208.8	0.19222	0.18846	0.10975	0.0649359	0.0305697
209	0.276066	0.212603	0.147743	0.0847616	0.0488929		209	0.0565021	0.0438541	0.0398262	0.0199946	0.00402753		209	0.192294	0.188202	0.110019	0.0651565	0.0308339
209.2	0.275959	0.212512	0.147517	0.0845624	0.0486631		209.2	0.0564689	0.043788	0.0400632	0.0200078	0.00411277		209.2	0.192441	0.1879	0.110401	0.0646638	0.0307205
209.4	0.276297	0.21264	0.14736	0.0841958	0.0485845		209.4	0.0566286	0.0437491	0.0397912	0.0204394	0.00430832		209.4	0.192418	0.187569	0.11034	0.0642903	0.0308024
209.6	0.276437	0.212765	0.147484	0.0842398	0.0481953		209.6	0.0568589	0.0434283	0.0393901	0.0203956	0.00456227		209.6	0.192284	0.187293	0.11074	0.0644117	0.030863
209.8	0.276315	0.21286	0.147917	0.0841931	0.0478095		209.8	0.057122	0.04334	0.0395964	0.01999	0.00524407		209.8	0.192606	0.187121	0.111149	0.0643363	0.0308456
210	0.276293	0.2129	0.148376	0.083863	0.0478032		210	0.0571049	0.0433088	0.0397624	0.0201235	0.00515919		210	0.19261	0.187341	0.111334	0.0641657	0.0303455
210.2	0.276473	0.212672	0.148673	0.0838641	0.0479866		210.2	0.0570136	0.04337	0.0394886	0.020303	0.0054509		210.2	0.192379	0.187648	0.111513	0.0643246	0.0302306
210.4	0.276242	0.212572	0.148982	0.0838354	0.0478695		210.4	0.0573305	0.0434867	0.0392727	0.0202052	0.00548198		210.4	0.192559	0.187778	0.111859	0.0647689	0.0303056
210.6	0.276598	0.212677	0.149172	0.0840145	0.0476652		210.6	0.0572906	0.0435236	0.0388627	0.019809	0.00608744		210.6	0.192347	0.187919	0.111367	0.0647391	0.030057
210.8	0.276326	0.212757	0.149668	0.0839513	0.0478939		210.8	0.0571958	0.04398	0.0389982	0.0198679	0.00631483		210.8	0.192155	0.188534	0.111368	0.0650594	0.0303916
211	0.276122	0.212912	0.149574	0.0841157	0.0482877		211	0.0568405	0.043833	0.0387269	0.0196949	0.00639423		211	0.192496	0.188885	0.111513	0.0649982	0.0298767
211.2	0.275925	0.213061	0.149568	0.0840254	0.0485747		211.2	0.0569609	0.0436605	0.0384185	0.0195946	0.00607128		211.2	0.192332	0.188856	0.111477	0.0653266	0.030107
211.4	0.275725	0.213252	0.149364	0.0842888	0.0482556		211.4	0.0565402	0.0439461	0.0382595	0.0192885	0.00583492		211.4	0.192572	0.188866	0.111249	0.0649445	0.0301104
211.6	0.275496	0.213388	0.14955	0.084187	0.0486349		211.6	0.0567106	0.0440977	0.0379241	0.0189897	0.00594901		211.6	0.192635	0.18905	0.111195	0.0647835	0.0299075
211.8	0.275498	0.2135	0.149767	0.0845391	0.0491501		211.8	0.0566872	0.0441599	0.0377409	0.0187538	0.0053456		211.8	0.192732	0.189229	0.110794	0.0648275	0.0300586
212	0.274959	0.213312	0.149305	0.0844611	0.0497171		212	0.0564711	0.0441809	0.03792	0.0186561	0.00508821		212	0.193034	0.189231	0.110387	0.0647295	0.029986
212.2	0.275028	0.213686	0.149059	0.0844667	0.0497958		212.2	0.0560501	0.0439455	0.0382444	0.0187535	0.00486373		212.2	0.192951	0.189309	0.110449	0.0648894	0.0300755
212.4	0.275011	0.213691	0.14885	0.0848742	0.0499201		212.4	0.0558499	0.0439253	0.0385271	0.0184989	0.00528457		212.4	0.193072	0.189242	0.110556	0.0644493	0.0300606
212.6	0.275111	0.213916	0.148565	0.0847751	0.0501671		212.6	0.0560206	0.0440072	0.038775	0.0182585	0.00494059		212.6	0.193567	0.188938	0.110177	0.0645665	0.030587
212.8	0.275003	0.213843	0.148042	0.0851043	0.0500947		212.8	0.0556268	0.0438176	0.0390213	0.0184851	0.00430608		212.8	0.193954	0.188907	0.110341	0.0642825	0.0310472
213	0.274905	0.213897	0.147545	0.0849336	0.04992		213	0.0551672	0.0437454	0.0390166	0.0186849	0.00392235		213	0.194283	0.188715	0.110448	0.0644289	0.0307557
213.2	0.274953	0.213967	0.147178	0.0853387	0.0491318		213.2	0.0548133	0.0435409	0.0390404	0.0186799	0.00407124		213.2	0.194528	0.188542	0.110802	0.0641987	0.0305097
213.4	0.274978	0.213649	0.14708	0.0856609	0.0489074		213.4	0.0547247	0.0433046	0.0390408	0.018857	0.00374405		213.4	0.194834	0.188354	0.110597	0.0638837	0.0302278
213.6	0.274661	0.213627	0.147415	0.0858014	0.0482873		213.6	0.0547613	0.0428853	0.0388224	0.0187445	0.00352775		213.6	0.194892	0.18828	0.110736	0.0640114	0.0301886
213.8	0.274772	0.213513	0.147489	0.0861133	0.0480367		213.8	0.0546073	0.0430733	0.0388924	0.0189333	0.00361826		213.8	0.194975	0.18794	0.110569	0.0637068	0.030042
214	0.274948	0.213111	0.14745	0.0859702	0.0480243		214	0.0543904	0.0428682	0.0385229	0.019208	0.00334975		214	0.194798	0.18755	0.110614	0.0636929	0.0300822
214.2	0.275071	0.212771	0.147887	0.0860568	0.0477666		214.2	0.0544352	0.0429614	0.0384917	0.0191952	0.00291465		214.2	0.1951	0.187787	0.110619	0.0640909	0.0299354
214.4	0.275106	0.212339	0.148275	0.0858128	0.0475178		214.4	0.0547489	0.0430392	0.0383386	0.0191523	0.00267468		214.4	0.194525	0.187398	0.11071	0.0647346	0.030226
214.6	0.275424	0.212283	0.148481	0.0858717	0.0474679		214.6	0.0547621	0.0432672	0.0380162	0.0187111	0.00286197		214.6	0.194334	0.187562	0.110361	0.0648763	0.0301226
214.8	0.275288	0.212187	0.148791	0.0860642	0.0474676		214.8	0.0551595	0.0432252	0.0379083	0.0185355	0.00282647		214.8	0.19441	0.188025	0.110466	0.0653522	0.0301494
215	0.275142	0.212184	0.148918	0.0860331	0.0475779		215	0.0554338	0.0429939	0.0375657	0.0185873	0.00244651		215	0.194264	0.188275	0.110761	0.065546	0.0298698
215.2	0.275175	0.211903	0.148998	0.085806	0.0475131		215.2	0.0555131	0.0433331	0.0376394	0.0182149	0.00250585		215.2	0.193915	0.188156	0.11075	0.0655464	0.0302336
215.4	0.275613	0.212098	0.14917	0.0860638	0.0477113		215.4	0.0551604	0.0433841	0.0376013	0.0179775	0.00253924		215.4	0.193766	0.188465	0.110561	0.0648132	0.0300806
215.6	0.27535	0.212081	0.149551	0.0858474	0.0480758		215.6	0.0552618	0.0435152	0.0370438	0.01797	0.00286153		215.6	0.193649	0.188181	0.110489	0.0648976	0.0296359
215.8	0.275637	0.212036	0.149424	0.0856314	0.0484777		215.8	0.0551965	0.0435963	0.037057	0.0178493	0.00276141		215.8	0.193203	0.188181	0.110224	0.0649504	0.0294955
216	0.274944	0.212429	0.14907	0.0852565	0.0486258		216	0.0555036	0.0436867	0.0374316	0.0179835	0.00337619		216	0.192826	0.187942	0.110497	0.0648591	0.0295869
216.2	0.275566	0.212798	0.149105	0.0853052	0.0486535		216.2	0.0550324	0.0439633	0.0376955	0.018027	0.00356476		216.2	0.192515	0.18821	0.110962	0.0648047	0.0294659
216.4	0.27582	0.213388	0.149041	0.0854542	0.0488474		216.4	0.0549932	0.0442806	0.0377105	0.0182242	0.00405827		216.4	0.192507	0.188481	0.111003	0.0646953	0.0299362
216.6	0.275964	0.214088	0.148602	0.085364	0.0490991		216.6	0.0551622	0.0441222	0.037743	0.0184228	0.00376355		216.6	0.193061	0.188663	0.111007	0.0645557	0.0305281
216.8	0.276109	0.214553	0.148578	0.0856764	0.0493721		216.8	0.0549069	0.0442252	0.0374819	0.0187099	0.00397417		216.8	0.193051	0.188699	0.111454	0.0642373	0.0303964
217	0.276179	0.215103	0.148569	0.0858298	0.049318		217	0.0548341	0.0442211	0.0372842	0.0190765	0.00408379		217	0.192986	0.188809	0.111538	0.0639454	0.0300906
217.2	0.276073	0.215641	0.148485	0.0859583	0.0490022		217.2	0.0551222	0.044014	0.037147	0.0189693	0.00433033		217.2	0.193069	0.188532	0.111769	0.0638641	0.030072
217.4	0.276426	0.215417	0.148754	0.0857171	0.0492034		217.4	0.0549489	0.0440659	0.0369367	0.0189347	0.00417436		217.4	0.193501	0.188475	0.111373	0.0635364	0.0304278
217.6	0.276395	0.215878	0.148534	0.0854924	0.0492885		217.6	0.0549748	0.0438507	0.0365699	0.0190737	0.00426557		217.6	0.193524	0.188566	0.111263	0.0636684	0.0307983
217.8	0.276671	0.215906	0.148365	0.0854713	0.0491143		217.8	0.054878	0.0439104	0.0366034	0.0195326	0.00406024		217.8	0.193487	0.188571	0.111373	0.0636281	0.0307139
218	0.276562	0.215423	0.148086	0.0850208	0.0489108		218	0.0546752	0.0437128	0.0365853	0.0191387	0.00335664		218	0.193759	0.188494	0.111308	0.0637623	0.0310447
218.2	0.276406	0.215318	0.148681	0.0849493	0.0486583		218.2	0.0551328	0.0435779	0.0374037	0.0190539	0.00298884		218.2	0.19375	0.188964	0.111181	0.0639168	0.0312632
218.4	0.276418	0.214889	0.14894	0.0848959	0.0487895		218.4	0.0548756	0.0432678	0.0374919	0.0188077	0.00330807		218.4	0.193117	0.18907	0.11133	0.064294	0.0318671
218.6	0.276278	0.214563	0.148969	0.0849995	0.0488535		218.6	0.0547245	0.0431949	0.0375386	0.0186812	0.00344589		218.6	0.193606	0.189459	0.111296	0.064025	0.0316967
218.8	0.27622	0.214204	0.149308	0.085238	0.0485033		218.8	0.0549075	0.0430017	0.0373218	0.0187195	0.00327519		218.8	0.19349	0.189549	0.111285	0.0643482	0.0314604
219	0.276403	0.213673	0.149505	0.0850747	0.0482535		219	0.0550135	0.0430456	0.0372468	0.0186181	0.00285687		219	0.193275	0.189448	0.111401	0.0640164	0.0310188
219.2	0.276369	0.213199	0.149352	0.0850131	0.0479189		219.2	0.0548661	0.0432223	0.0372255	0.0184018	0.00280575		219.2	0.193568	0.189021	0.111345	0.0642192	0.0309265
219.4	0.276372	0.212938	0.149854	0.0849946	0.048246		219.4	0.0548375	0.0434203	0.0369367	0.0184428	0.00301066		219.4	0.193714	0.188884	0.111073	0.0643681	0.0307566
219.6	0.276164	0.212612	0.149814	0.0846253	0.0481546		219.6	0.0545942	0.0435257	0.0369754	0.0185449	0.00320523		219.6	0.193846	0.188569	0.110902	0.0645111	0.0307824
219.8	0.276219	0.212674	0.14967	0.084652	0.0479711		219.8	0.0544532	0.0436219	0.0373302	0.0181574	0.00338556		219.8	0.193365	0.188393	0.111155	0.0644763	0.0308263
220	0.276076	0.213062	0.149366	0.0850141	0.0479926		220	0.0547095	0.0434518	0.0374648	0.0183215	0.00378978		220	0.193539	0.188502	0.111281	0.0644297	0.0309913
220.2	0.276406	0.213448	0.149126	0.0853748	0.0483709		220.2	0.0542258	0.0435841	0.0372869	0.0182401	0.00377591		220.2	0.193878	0.188743	0.111276	0.0643913	0.0307333
220.4	0.276094	0.21407	0.14848	0.085684	0.0484884		220.4	0.0543339	0.043427	0.0371743	0.0180442	0.0039704		220.4	0.19383	0.188975	0.111281	0.0640557	0.0308718
220.6	0.275955	0.214081	0.147979	0.0858004	0.0488314		220.6	0.0546436	0.0432083	0.0371425	0.0179665	0.00374616		220.6	0.193855	0.189063	0.11159	0.0639528	0.0307145
220.8	0.276249	0.213958	0.147778	0.0863051	0.048903		220.8	0.0543987	0.0433543	0.0370965	0.0177771	0.00368648		220.8	0.193681	0.188852	0.11156	0.0641171	0.0305946
221	0.276337	0.213951	0.147541	0.0863711	0.0488206		221	0.0542362	0.0434229	0.0369785	0.0176674	0.00360139		221	0.193911	0.189253	0.111399	0.0642733	0.0305633
221.2	0.276231	0.213947	0.147636	0.0862513	0.0490154		221.2	0.0540513	0.043122	0.0372066	0.0172506	0.00385391		221.2	0.193912	0.189067	0.111155	0.0644201	0.0306361
221.4	0.276417	0.213846	0.147586	0.0861652	0.0493188		221.4	0.0537027	0.0425805	0.0376808	0.0173694	0.003457		221.4	0.193796	0.189088	0.110769	0.0644272	0.0307255
221.6	0.276279	0.214092	0.147019	0.0859429	0.0497041		221.6	0.0537781	0.0422777	0.0376903	0.0176592	0.00319225		221.6	0.193682	0.189346	0.110741	0.0647023	0.0309305
221.8	0.276254	0.213991	0.147151	0.085982	0.0496023		221.8	0.0538158	0.042151	0.0381334	0.017846	0.00307286		221.8	0.193637	0.189526	0.11093	0.0647903	0.0310097
222	0.276063	0.21353	0.147406	0.0857827	0.0496027		222	0.0536299	0.0419853	0.0384622	0.0175799	0.00303224		222	0.193684	0.189902	0.110878	0.0646499	0.0314385
222.2	0.276132	0.213883	0.148092	0.0854939	0.0496802		222.2	0.0538344	0.0420971	0.0391104	0.0178145	0.00290117		222.2	0.19315	0.190516	0.111083	0.0645485	0.0315362
222.4	0.276421	0.213503	0.148657	0.0851439	0.049746		222.4	0.0537088	0.0419602	0.0387906	0.0178969	0.00233268		222.4	0.193017	0.190471	0.111025	0.0645379	0.0314139
222.6	0.276358	0.213571	0.148664	0.0851581	0.0495485		222.6	0.0540226	0.0424247	0.0388266	0.0180954	0.00205182		222.6	0.193059	0.190634	0.11105	0.064358	0.0312709
222.8	0.276675	0.213558	0.148958	0.084926	0.0494601		222.8	0.0542347	0.0423386	0.0382206	0.0182149	0.00183046		222.8	0.192807	0.190618	0.110661	0.0644306	0.0310574
223	0.276757	0.213249	0.149153	0.0849025	0.0493581		223	0.0543227	0.0424936	0.0381575	0.0183798	0.00168805		223	0.193072	0.190459	0.110827	0.0644559	0.0311471
223.2	0.276686	0.212995	0.148993	0.0846808	0.0492059		223.2	0.0540208	0.0429617	0.0377925	0.0187536	0.00156245		223.2	0.19335	0.18969	0.110596	0.0647708	0.0314929
223.4	0.276597	0.21326	0.149741	0.0845835	0.0491812		223.4	0.0542498	0.042994	0.0375719	0.0186709	0.00165019		223.4	0.193323	0.189505	0.110377	0.0648313	0.0319661
223.6	0.276574	0.213458	0.149768	0.0846075	0.0490452		223.6	0.05395	0.0430572	0.0375201	0.018474	0.00162461		223.6	0.192854	0.189422	0.110505	0.0645153	0.0318497
223.8	0.276171	0.213809	0.150245	0.0847544	0.0490353		223.8	0.0540771	0.0433058	0.0373236	0.0183155	0.00147497		223.8	0.192446	0.189393	0.110712	0.0644754	0.0316452
224	0.276024	0.214147	0.149909	0.0847281	0.0492289		224	0.0541621	0.0430508	0.0371698	0.0184148	0.00128816		224	0.192643	0.188956	0.110826	0.0641974	0.0315348
224.2	0.275993	0.214025	0.149909	0.0848071	0.0492628		224.2	0.0537594	0.0432143	0.0370452	0.0181117	0.00085846		224.2	0.192548	0.189014	0.111166	0.0642349	0.0313933
224.4	0.276187	0.214024	0.149733	0.0850975	0.0489132		224.4	0.0535888	0.0432504	0.0369366	0.018196	0.00075982		224.4	0.19214	0.188677	0.111472	0.064089	0.0311023
224.6	0.276131	0.213491	0.149565	0.0850739	0.0489397		224.6	0.0536298	0.0434036	0.0367279	0.0186908	0.00089994		224.6	0.191918	0.188491	0.1115	0.0642256	0.0309308
224.8	0.275916	0.213832	0.149525	0.0855678	0.0487031		224.8	0.0531687	0.0433702	0.036744	0.0185879	0.00103984		224.8	0.192329	0.188227	0.111428	0.0642182	0.0304784
225	0.275636	0.213755	0.149583	0.0856203	0.0486412		225	0.0529481	0.0435197	0.0364987	0.0187878	0.00122715		225	0.192702	0.188098	0.111309	0.0638492	0.0304397
225.2	0.275351	0.213881	0.149778	0.0859274	0.0487768		225.2	0.0530886	0.0430204	0.0369411	0.0183959	0.00089814		225.2	0.192754	0.187995	0.111467	0.0640627	0.0303502
225.4	0.275228	0.214001	0.149587	0.0859659	0.0485717		225.4	0.0535057	0.0430458	0.0367896	0.0185942	0.00089989		225.4	0.192951	0.187668	0.111355	0.0643947	0.0304783
225.6	0.275461	0.21382	0.149147	0.0859454	0.0486894		225.6	0.053786	0.0431982	0.0365695	0.0186589	0.00152596		225.6	0.193514	0.188316	0.111404	0.0646511	0.0306949
225.8	0.275328	0.213515	0.14907	0.086246	0.0484876		225.8	0.0540237	0.0430396	0.0364057	0.0185781	0.00191769		225.8	0.193787	0.188261	0.111676	0.0644459	0.0303857
226	0.275235	0.213115	0.149185	0.0858714	0.0485218		226	0.0541608	0.0427199	0.0363079	0.0185663	0.00219828		226	0.193712	0.188526	0.111899	0.0645156	0.03056
226.2	0.27573	0.213288	0.148859	0.0856824	0.0484397		226.2	0.0542179	0.042827	0.0360842	0.0186317	0.00243409		226.2	0.193696	0.188279	0.111589	0.0646008	0.0302865
226.4	0.275768	0.212928	0.148993	0.0856803	0.04819		226.4	0.0544927	0.0424902	0.0359016	0.0182892	0.00252137		226.4	0.194018	0.188263	0.111197	0.0647755	0.0302347
226.6	0.275662	0.212736	0.148693	0.0859218	0.0485091		226.6	0.0545122	0.0424887	0.035835	0.0186352	0.00308311		226.6	0.193831	0.188438	0.111256	0.064858	0.0304319
226.8	0.275926	0.212721	0.148541	0.0860343	0.0489332		226.8	0.0541782	0.0423646	0.0354606	0.0186417	0.00310852		226.8	0.193851	0.188479	0.111105	0.0645296	0.030489
227	0.276194	0.212246	0.148622	0.0862385	0.0488341		227	0.0543267	0.0422719	0.0358368	0.0181879	0.00313362		227	0.194265	0.188301	0.111466	0.0646075	0.0303098
227.2	0.276587	0.21234	0.14848	0.0855937	0.0486835		227.2	0.0540161	0.0423131	0.035707	0.0178992	0.00292611		227.2	0.193939	0.188054	0.111424	0.0649221	0.0306877
227.4	0.276557	0.212325	0.148901	0.085327	0.0487229		227.4	0.0539065	0.0422151	0.0358278	0.0177787	0.00336305		227.4	0.193939	0.188423	0.111215	0.0644161	0.030772
227.6	0.27666	0.212145	0.148757	0.0855254	0.0488349		227.6	0.053511	0.0423594	0.0360024	0.0175518	0.00306129		227.6	0.193494	0.188417	0.11095	0.0641218	0.0305913
227.8	0.276616	0.212394	0.148857	0.0851827	0.0490378		227.8	0.0532243	0.0421	0.0363647	0.0175547	0.00286625		227.8	0.19314	0.188612	0.110855	0.0639246	0.0309306
228	0.276859	0.212197	0.148696	0.0851386	0.0490413		228	0.0528876	0.0424115	0.0364254	0.0178034	0.00319565		228	0.192924	0.188315	0.110541	0.0635779	0.0313362
228.2	0.277057	0.212279	0.149101	0.0850547	0.0491745		228.2	0.0525727	0.0427555	0.0362987	0.0176177	0.00315261		228.2	0.19268	0.188829	0.110222	0.0636099	0.0311853
228.4	0.27697	0.212381	0.149524	0.0849161	0.0491005		228.4	0.0524644	0.0424955	0.0362523	0.0179287	0.00334606		228.4	0.192637	0.188728	0.10988	0.0634502	0.0309943
228.6	0.276563	0.212805	0.149316	0.0846	0.0493859		228.6	0.0522759	0.0424094	0.0362032	0.0177095	0.0034418		228.6	0.192718	0.188954	0.109362	0.063319	0.030906
228.8	0.276228	0.213629	0.149757	0.084393	0.049158		228.8	0.0524	0.0427569	0.0363971	0.0175088	0.0029815		228.8	0.193454	0.189192	0.109301	0.0629245	0.0307386
229	0.276294	0.213304	0.149883	0.0843661	0.0494837		229	0.0527393	0.0431853	0.0365082	0.017576	0.00219672		229	0.193467	0.189375	0.108983	0.0628554	0.0312214
229.2	0.276196	0.213691	0.150023	0.0843492	0.0496185		229.2	0.053233	0.0433314	0.0367969	0.0176493	0.00208707		229.2	0.193688	0.189688	0.108966	0.063046	0.0312501
229.4	0.276414	0.213869	0.14975	0.0841063	0.0494913		229.4	0.0533323	0.0436206	0.0366726	0.0179331	0.00202176		229.4	0.193903	0.189881	0.10857	0.0630806	0.031141
229.6	0.276552	0.214035	0.149646	0.0842234	0.0497713		229.6	0.0529869	0.0437111	0.036999	0.0180168	0.00217927		229.6	0.193698	0.190251	0.108528	0.063136	0.0310354
229.8	0.276561	0.214134	0.149772	0.084331	0.0500301		229.8	0.0531289	0.0434358	0.0370279	0.0183872	0.00196098		229.8	0.193708	0.190149	0.108886	0.0631167	0.0312847
230	0.2766	0.213937	0.149815	0.0842454	0.0500979		230	0.053294	0.0435776	0.0372618	0.0185929	0.00201865		230	0.193441	0.190192	0.109165	0.0634696	0.0314403
230.2	0.27686	0.21432	0.149617	0.0844758	0.0500809		230.2	0.0532597	0.0435564	0.037625	0.0184366	0.00195963		230.2	0.193213	0.189962	0.109123	0.0637262	0.030998
230.4	0.276781	0.214298	0.149744	0.0847006	0.0501422		230.4	0.0534226	0.043313	0.0377979	0.018236	0.00154432		230.4	0.193031	0.1898	0.109567	0.0636611	0.0311779
230.6	0.277217	0.214341	0.149376	0.0851927	0.050402		230.6	0.0534162	0.043253	0.0376587	0.0186971	0.00113041		230.6	0.19291	0.189671	0.110288	0.0635827	0.0312594
230.8	0.277267	0.214485	0.149209	0.0854603	0.0502982		230.8	0.0534226	0.0431981	0.0376172	0.0182807	0.00077449		230.8	0.193139	0.189932	0.110588	0.0639682	0.0309548
231	0.277464	0.21401	0.14917	0.085406	0.0501946		231	0.0537804	0.0428567	0.0374112	0.0181788	0.0004541		231	0.193397	0.189904	0.111486	0.064498	0.0307921
231.2	0.277723	0.214298	0.148895	0.0853093	0.0501914		231.2	0.0535448	0.0427243	0.0372133	0.0182784	0.00058068		231.2	0.192991	0.190144	0.111723	0.0651494	0.0309238
231.4	0.277485	0.214153	0.149099	0.0857184	0.0501516		231.4	0.0533249	0.0422053	0.0367815	0.018096	0.00151234		231.4	0.192871	0.190089	0.111658	0.0645204	0.0306642
231.6	0.277278	0.214043	0.148901	0.0859012	0.0498772		231.6	0.0532562	0.0420282	0.0367645	0.0177383	0.00143624		231.6	0.192336	0.190055	0.11195	0.0648862	0.0306483
231.8	0.276992	0.2141	0.149318	0.0853613	0.0495037		231.8	0.0535809	0.041779	0.0364969	0.0177451	0.00173307		231.8	0.192026	0.190094	0.112266	0.0654086	0.0306469
232	0.277021	0.213839	0.149679	0.0853382	0.0494877		232	0.0537792	0.0416581	0.0360687	0.0180574	0.00213072		232	0.191838	0.190037	0.111978	0.0653385	0.0305306
232.2	0.27701	0.213997	0.149772	0.0851657	0.0496715		232.2	0.0538382	0.0414235	0.0358125	0.0175855	0.00196242		232.2	0.191663	0.190101	0.112429	0.0654249	0.0300468
232.4	0.277027	0.213739	0.149864	0.0848005	0.0492883		232.4	0.0540228	0.0408573	0.0356935	0.0177062	0.00221274		232.4	0.191671	0.190185	0.112561	0.0655441	0.0303824
232.6	0.276904	0.213931	0.149601	0.0847872	0.0494438		232.6	0.0541539	0.0410354	0.0352586	0.0173169	0.00242797		232.6	0.191571	0.190123	0.112499	0.0655267	0.0300125
232.8	0.276878	0.213729	0.149953	0.0848117	0.0491607		232.8	0.0546506	0.0414356	0.0355128	0.0176389	0.00216141		232.8	0.191468	0.190358	0.112745	0.0654794	0.0299337
233	0.276747	0.213833	0.149852	0.0849528	0.0495386		233	0.0548032	0.041247	0.0355996	0.0178425	0.0018318		233	0.191487	0.190464	0.112233	0.0653247	0.0301189
233.2	0.27675	0.214255	0.149738	0.0849723	0.0494291		233.2	0.0546764	0.0415355	0.0359614	0.0177436	0.00222804		233.2	0.191928	0.190606	0.112158	0.0652183	0.0299808
233.4	0.276971	0.214741	0.149943	0.0847974	0.0491906		233.4	0.0540907	0.0418298	0.0362725	0.0173686	0.00188806		233.4	0.192247	0.190891	0.11187	0.0651182	0.0303235
233.6	0.277156	0.21501	0.149978	0.0844499	0.0492478		233.6	0.0540968	0.0421097	0.0366852	0.0174438	0.00188757		233.6	0.192334	0.190498	0.11167	0.0652862	0.0307614
233.8	0.277455	0.214986	0.149896	0.0847208	0.0487122		233.8	0.0542622	0.0420602	0.0370215	0.0174435	0.00187962		233.8	0.192612	0.190386	0.111607	0.0653398	0.0312527
234	0.277442	0.214615	0.149708	0.084817	0.0485528		234	0.0540821	0.0425159	0.0369826	0.0173951	0.00159403		234	0.192642	0.190072	0.111593	0.0659304	0.0311044
234.2	0.277671	0.214836	0.149665	0.0848975	0.0487294		234.2	0.0538335	0.0424516	0.0372168	0.0171614	0.00131459		234.2	0.192806	0.189758	0.111176	0.0657887	0.0310202
234.4	0.277577	0.214512	0.149534	0.084899	0.0483159		234.4	0.0536486	0.042281	0.0364845	0.0170972	0.00123843		234.4	0.193377	0.189523	0.111262	0.0658016	0.0314153
234.6	0.277856	0.21448	0.149459	0.0847534	0.0480144		234.6	0.0535086	0.0423349	0.0363685	0.0173313	0.00078284		234.6	0.193773	0.189598	0.11128	0.0661455	0.0315138
234.8	0.277764	0.21429	0.149563	0.0848652	0.0479897		234.8	0.0531057	0.042386	0.0362463	0.017039	0.00050377		234.8	0.194123	0.189845	0.111263	0.0667926	0.0313478
235	0.277737	0.214228	0.149532	0.0844852	0.0481503		235	0.0529321	0.042261	0.0361358	0.0171079	0.00024145		235	0.19407	0.189807	0.111607	0.0668568	0.0312769
235.2	0.277731	0.213956	0.149656	0.0849882	0.0482156		235.2	0.0526061	0.0423049	0.0361059	0.016831	0.00069234		235.2	0.193554	0.189755	0.111269	0.0669616	0.0309517
235.4	0.277313	0.213888	0.150192	0.0850274	0.0479669		235.4	0.0526467	0.0422818	0.0363369	0.0170337	0.00064318		235.4	0.193216	0.189614	0.111312	0.0667416	0.0306299
235.6	0.276946	0.213549	0.150187	0.0848286	0.0478787		235.6	0.0526842	0.0420577	0.0364442	0.0174514	0.00039591		235.6	0.192798	0.189501	0.11147	0.0671297	0.0301303
235.8	0.276778	0.213347	0.150672	0.0843763	0.0476817		235.8	0.0525611	0.0417038	0.0360392	0.0178523	0.00016279		235.8	0.19258	0.189336	0.111551	0.0671875	0.0299118
236	0.277004	0.213379	0.151021	0.0840135	0.0483692		236	0.0524046	0.0416685	0.0357428	0.0182557	0.00038922		236	0.192536	0.189332	0.111235	0.0667895	0.0297786
236.2	0.277091	0.213332	0.150685	0.0839257	0.0486715		236.2	0.052435	0.0417218	0.0355664	0.0184208	0.00024385		236.2	0.192093	0.189124	0.111388	0.066857	0.0296415
236.4	0.277211	0.213362	0.150487	0.0837809	0.0486613		236.4	0.0525126	0.0414769	0.0352283	0.018808	0.00025343		236.4	0.192052	0.189361	0.111274	0.0672885	0.0297911
236.6	0.277193	0.213581	0.150281	0.0840803	0.0488144		236.6	0.0524072	0.0413828	0.0350692	0.0184867	0.00042394		236.6	0.191654	0.189771	0.111649	0.0668762	0.0293634
236.8	0.277201	0.213881	0.150366	0.0843875	0.048977		236.8	0.0524625	0.041029	0.0352783	0.0185669	0.00035305		236.8	0.191742	0.189929	0.111459	0.0667703	0.0294051
237	0.277349	0.214356	0.150283	0.0842717	0.0491791		237	0.0522032	0.0408995	0.0354111	0.0182611	0.00060095		237	0.192145	0.189982	0.110934	0.0661457	0.0295203
237.2	0.277661	0.214838	0.150123	0.0843228	0.0490252		237.2	0.0518556	0.0411662	0.0355953	0.0179914	0.00086873		237.2	0.192438	0.189751	0.110933	0.0661646	0.0295161
237.4	0.277672	0.215188	0.150168	0.0840232	0.049101		237.4	0.0513927	0.0414079	0.0356698	0.0175366	0.0007378		237.4	0.192637	0.189682	0.110754	0.0662272	0.030091
237.6	0.278014	0.214942	0.150122	0.084119	0.0490394		237.6	0.0512521	0.0411565	0.0358881	0.0176921	0.00099851		237.6	0.192772	0.189491	0.110573	0.0667078	0.0303489
237.8	0.278247	0.214787	0.150051	0.0847052	0.0487713		237.8	0.0511207	0.0411649	0.0358864	0.0174445	0.0010591		237.8	0.192603	0.189778	0.11047	0.0665683	0.0304167
238	0.278264	0.214386	0.149786	0.0845093	0.0487805		238	0.0506421	0.0413538	0.0358739	0.0172571	0.00134594		238	0.192841	0.189782	0.110412	0.0669988	0.0306557
238.2	0.278297	0.214404	0.149231	0.0848039	0.0486193		238.2	0.0504096	0.0412551	0.0358951	0.0166526	0.00143496		238.2	0.192905	0.18958	0.110303	0.0668169	0.0307332
238.4	0.278411	0.214417	0.148981	0.0845115	0.0480427		238.4	0.0502307	0.0412046	0.0358083	0.0164882	0.00160903		238.4	0.192973	0.189749	0.110499	0.0666984	0.0310597
238.6	0.279029	0.21482	0.14906	0.0845758	0.0479052		238.6	0.0501274	0.0419176	0.0366666	0.0166378	0.00155583		238.6	0.193079	0.189675	0.110636	0.0667631	0.031262
238.8	0.279356	0.214819	0.149135	0.0846713	0.0478498		238.8	0.0500416	0.0419494	0.0367185	0.0163638	0.00171987		238.8	0.193053	0.189775	0.110804	0.0668895	0.0312302
239	0.278879	0.214438	0.149461	0.084445	0.0478144		239	0.0502268	0.042263	0.0371206	0.0164748	0.00174579		239	0.193197	0.189989	0.110839	0.0665093	0.0308208
239.2	0.278799	0.213871	0.149795	0.0849009	0.0475447		239.2	0.0504728	0.0426282	0.0375259	0.0165414	0.00194401		239.2	0.192989	0.19016	0.110589	0.0665297	0.0304528
239.4	0.278248	0.214168	0.150128	0.0846851	0.0475206		239.4	0.0506709	0.0425724	0.0378448	0.0164922	0.00182857		239.4	0.193111	0.190371	0.110857	0.0666482	0.0304453
239.6	0.277885	0.213806	0.149912	0.0845325	0.0478786		239.6	0.0506075	0.0423383	0.037575	0.0164097	0.00199734		239.6	0.193	0.190192	0.11099	0.06664	0.0304937
239.8	0.277505	0.213879	0.15007	0.0842261	0.0480233		239.8	0.0508272	0.0428803	0.0376464	0.0165754	0.00162588		239.8	0.193322	0.190114	0.111302	0.0662326	0.0303611
240	0.277385	0.214165	0.1498	0.0839636	0.0485294		240	0.0512167	0.0429513	0.0373581	0.0165971	0.00177852		240	0.1938	0.190235	0.110937	0.0661567	0.0300186
240.2	0.277211	0.214051	0.149265	0.0841448	0.0487622		240.2	0.0517173	0.0425127	0.0374851	0.0165651	0.00194585		240.2	0.193864	0.189915	0.110924	0.0662442	0.030099
240.4	0.27695	0.213935	0.149221	0.0842442	0.0488647		240.4	0.051837	0.0422864	0.0372017	0.0163237	0.00217776		240.4	0.194011	0.18992	0.111146	0.0662776	0.0302122
240.6	0.276661	0.213881	0.149546	0.0844052	0.048815		240.6	0.0518007	0.0422227	0.0373429	0.0156963	0.00220545		240.6	0.193633	0.190083	0.111317	0.0655634	0.0301818
240.8	0.276334	0.214073	0.149789	0.0848785	0.0490604		240.8	0.0518767	0.0417931	0.0368812	0.0160481	0.00254863		240.8	0.193236	0.189809	0.111035	0.0656539	0.0301622
241	0.276247	0.214359	0.150087	0.0848085	0.049178		241	0.0518255	0.0418478	0.0368338	0.0160925	0.00262284		241	0.193044	0.189935	0.110897	0.0652209	0.0300323
241.2	0.276028	0.214346	0.150036	0.0848377	0.0490635		241.2	0.0521014	0.0418418	0.0365177	0.0160233	0.0025717		241.2	0.192706	0.189517	0.110672	0.0652618	0.0299395
241.4	0.276143	0.214048	0.149923	0.0850014	0.0493466		241.4	0.0518866	0.0417571	0.0363185	0.0158893	0.00253414		241.4	0.192537	0.189978	0.110722	0.0650667	0.0301491
241.6	0.276307	0.213736	0.149875	0.0852389	0.0489084		241.6	0.0520092	0.0411006	0.0362646	0.0163367	0.00273247		241.6	0.192182	0.189966	0.110415	0.064884	0.0304586
241.8	0.276225	0.213546	0.149614	0.0856491	0.0484165		241.8	0.0523534	0.0411304	0.0360391	0.0162093	0.00257008		241.8	0.191476	0.19029	0.110303	0.0647166	0.0306651
242	0.275855	0.213218	0.149241	0.0857392	0.0479249		242	0.0522114	0.0407631	0.0360415	0.0161381	0.00261815		242	0.191388	0.190146	0.110455	0.0649179	0.0310218
242.2	0.27594	0.213615	0.149102	0.0856692	0.0474421		242.2	0.0522875	0.0407292	0.0358807	0.0159413	0.00221041		242.2	0.19101	0.190268	0.110565	0.0650784	0.0311714
242.4	0.276144	0.213699	0.14946	0.0854434	0.0473917		242.4	0.0522921	0.0407175	0.035981	0.0164198	0.00184099		242.4	0.191258	0.190136	0.11079	0.064858	0.0314457
242.6	0.27641	0.213754	0.150061	0.085588	0.0471952		242.6	0.0521769	0.0406907	0.036273	0.0162136	0.00163836		242.6	0.191404	0.189993	0.111095	0.0648582	0.0314706
242.8	0.276793	0.213371	0.15003	0.0856446	0.0469868		242.8	0.0523843	0.040525	0.0363191	0.0160475	0.00167309		242.8	0.191461	0.190192	0.111193	0.0653712	0.0312544
243	0.276504	0.212947	0.150099	0.0856563	0.0469282		243	0.0519891	0.0407673	0.0365025	0.0163104	0.00149112		243	0.19162	0.190223	0.111006	0.0655406	0.0311665
243.2	0.27659	0.212995	0.150016	0.0858167	0.0468546		243.2	0.0517895	0.0405804	0.0364447	0.0162592	0.00113923		243.2	0.191441	0.190197	0.110714	0.0659595	0.0314201
243.4	0.27635	0.213373	0.14987	0.0856039	0.0469203		243.4	0.0514127	0.0406206	0.0364411	0.0162064	0.00082722		243.4	0.191567	0.190047	0.111354	0.0662052	0.0315209
243.6	0.276319	0.213489	0.149641	0.0858794	0.0473179		243.6	0.0512691	0.0408012	0.036359	0.0163869	0.00081409		243.6	0.191806	0.189956	0.111586	0.0663173	0.0313577
243.8	0.276317	0.213951	0.149497	0.0855712	0.047113		243.8	0.05115	0.0406063	0.0361483	0.0166376	0.00075545		243.8	0.192137	0.189807	0.111841	0.0663955	0.03097
244	0.276401	0.214088	0.1492	0.0851689	0.047962		244	0.0512871	0.0401966	0.0362116	0.0163867	0.00113453		244	0.192322	0.189946	0.111547	0.066645	0.030878
244.2	0.276336	0.214413	0.1492	0.0852531	0.0484428		244.2	0.0510513	0.0402804	0.036505	0.0163334	0.00138144		244.2	0.192132	0.189414	0.11144	0.0670345	0.0310031
244.4	0.276233	0.214732	0.149308	0.0851192	0.0487315		244.4	0.0503995	0.0403771	0.0367664	0.0165071	0.00097444		244.4	0.19192	0.189254	0.111703	0.0672184	0.0310093
244.6	0.27645	0.215211	0.149586	0.0851851	0.0491022		244.6	0.0502564	0.0406193	0.0367411	0.0166778	0.00109222		244.6	0.191476	0.189206	0.111989	0.0673504	0.0307816
244.8	0.276307	0.215882	0.14956	0.0850619	0.0492264		244.8	0.0502438	0.04037	0.0363977	0.0172897	0.00145775		244.8	0.191215	0.189442	0.111962	0.0671569	0.0304098
245	0.276789	0.216337	0.149314	0.0847985	0.0496495		245	0.050144	0.0405656	0.035959	0.0173636	0.00109382		245	0.191391	0.190078	0.11156	0.0666407	0.0302043
245.2	0.276622	0.216185	0.148927	0.0848672	0.0495306		245.2	0.0499797	0.0408402	0.0358226	0.0172783	0.00116567		245.2	0.191201	0.189885	0.111241	0.0663715	0.0300989
245.4	0.276583	0.216263	0.148999	0.0849427	0.0491449		245.4	0.0500711	0.0407391	0.0359258	0.0172326	0.00131103		245.4	0.191287	0.190304	0.111358	0.0659404	0.0303918
245.6	0.276657	0.215845	0.149328	0.0850663	0.049041		245.6	0.0503956	0.040447	0.0357432	0.0174227	0.00142861		245.6	0.191499	0.19031	0.111183	0.0655009	0.0307552
245.8	0.276463	0.215909	0.14921	0.0852668	0.0488851		245.8	0.0502919	0.0406046	0.0356946	0.0171769	0.00146868		245.8	0.191569	0.191138	0.111345	0.0651116	0.0309501
246	0.276122	0.21569	0.149497	0.0847946	0.0488049		246	0.0500866	0.0406648	0.0361959	0.0171588	0.00110447		246	0.191688	0.190929	0.111153	0.0646788	0.0309934
246.2	0.276317	0.215521	0.149496	0.084805	0.0484776		246.2	0.0499252	0.0409584	0.0362814	0.0165846	0.00135605		246.2	0.191405	0.190855	0.111246	0.0643783	0.0308686
246.4	0.276627	0.215014	0.149616	0.0851788	0.0486552		246.4	0.0498195	0.0411199	0.0364315	0.0167438	0.00078346		246.4	0.19177	0.190653	0.111298	0.0641384	0.0307616
246.6	0.277075	0.214779	0.149588	0.0853114	0.0482551		246.6	0.0496467	0.0412113	0.03682	0.0166691	0.00107886		246.6	0.191397	0.190868	0.111309	0.0639628	0.0309048
246.8	0.277306	0.214554	0.148937	0.0855843	0.0481821		246.8	0.049825	0.0414927	0.03685	0.0167938	0.00124108		246.8	0.191438	0.190947	0.110951	0.0639783	0.0311604
247	0.277139	0.214056	0.149179	0.0855537	0.0481826		247	0.0493349	0.0416415	0.0365301	0.0170581	0.00133045		247	0.191377	0.190523	0.11079	0.06368	0.0313316
247.2	0.276956	0.213876	0.148863	0.085663	0.0479959		247.2	0.0491294	0.0416656	0.0364355	0.0165477	0.0011486		247.2	0.191453	0.190629	0.110811	0.0636105	0.0313953
247.4	0.277151	0.21372	0.149086	0.0854566	0.0477768		247.4	0.0489638	0.0418138	0.0361131	0.0168144	0.00157034		247.4	0.191549	0.19074	0.111305	0.0636775	0.0312495
247.6	0.277399	0.213884	0.1489	0.0858411	0.047697		247.6	0.0491078	0.0416429	0.0355809	0.0168965	0.0022218		247.6	0.192118	0.190543	0.111169	0.0634989	0.0316034
247.8	0.277593	0.214017	0.148757	0.0853059	0.0477014		247.8	0.0493791	0.0416285	0.0359194	0.0167635	0.00239208		247.8	0.192031	0.190227	0.111453	0.06357	0.031564
248	0.277645	0.214066	0.148524	0.0852904	0.0482937		248	0.0495763	0.0416791	0.0364934	0.0168047	0.00280182		248	0.192198	0.190421	0.111528	0.0641873	0.0316192
248.2	0.277903	0.214381	0.148581	0.0854145	0.0480727		248.2	0.049643	0.0414855	0.0367152	0.0168831	0.00271009		248.2	0.19229	0.19007	0.111302	0.0646015	0.0315917
248.4	0.278216	0.214721	0.14895	0.0851352	0.0481689		248.4	0.0500408	0.0411188	0.0367928	0.017108	0.00276968		248.4	0.19277	0.189601	0.111576	0.0651812	0.0313986
248.6	0.278309	0.215012	0.149241	0.0848973	0.0482668		248.6	0.0504511	0.0410901	0.0361726	0.0173753	0.00301284		248.6	0.192852	0.189426	0.112033	0.0652405	0.0312204
248.8	0.278168	0.215498	0.14942	0.0846724	0.0480797		248.8	0.0507358	0.0410919	0.0357491	0.017346	0.00254376		248.8	0.193387	0.189559	0.111849	0.0652766	0.0311698
249	0.277992	0.215284	0.14944	0.0848072	0.0481866		249	0.0506822	0.0412487	0.0352756	0.0175071	0.00240493		249	0.19362	0.189208	0.111749	0.0655021	0.0313442
249.2	0.277325	0.215632	0.149908	0.0848056	0.048004		249.2	0.0507105	0.0411388	0.0352768	0.0171461	0.00212496		249.2	0.193231	0.188914	0.111841	0.0656528	0.0313765
249.4	0.276979	0.215752	0.150381	0.084446	0.0479228		249.4	0.0511805	0.0410526	0.0352406	0.0171281	0.0019486		249.4	0.193438	0.188693	0.112017	0.0653843	0.0314877
249.6	0.276848	0.215952	0.150814	0.0846622	0.048458		249.6	0.0510936	0.0407631	0.0349187	0.0170637	0.00199149		249.6	0.19369	0.188871	0.112123	0.0652733	0.0314528
249.8	0.276602	0.216195	0.151165	0.0846022	0.048519		249.8	0.0507627	0.0407585	0.0351699	0.0169098	0.00185285		249.8	0.193118	0.18862	0.112236	0.0656948	0.0313698
250	0.276488	0.216268	0.151337	0.0844942	0.0485454		250	0.0509083	0.0409044	0.0356903	0.0167997	0.00174907		250	0.192841	0.187982	0.112142	0.0658458	0.0311416
250.2	0.276439	0.216381	0.151287	0.0850762	0.0483478		250.2	0.0507075	0.0407329	0.035361	0.0162149	0.0019664		250.2	0.192417	0.187803	0.112138	0.0659587	0.0310044
250.4	0.276567	0.216601	0.151639	0.0849484	0.0486247		250.4	0.0505354	0.0406572	0.0355141	0.0166589	0.00141906		250.4	0.192389	0.18796	0.112122	0.066089	0.0313296
250.6	0.276622	0.216562	0.151626	0.0850164	0.0486492		250.6	0.0505477	0.0405493	0.0355345	0.0166297	0.00142586		250.6	0.19183	0.188178	0.112384	0.0661545	0.0312999
250.8	0.276653	0.216218	0.151582	0.0847683	0.0489468		250.8	0.0509127	0.0405806	0.0351476	0.016798	0.00123407		250.8	0.191562	0.188116	0.112142	0.0657172	0.0310562
251	0.276996	0.215906	0.151625	0.0847081	0.0490261		251	0.050646	0.0406506	0.0347278	0.0171439	0.00124982		251	0.191754	0.187863	0.112647	0.0655269	0.0307092
251.2	0.277352	0.21615	0.151142	0.0846248	0.0488194		251.2	0.0503925	0.0405024	0.0344962	0.0171414	0.00101074		251.2	0.191668	0.188288	0.112682	0.0654834	0.0304134
251.4	0.277855	0.215793	0.151171	0.0848323	0.048524		251.4	0.0505999	0.040314	0.0343538	0.0174652	0.00150577		251.4	0.191775	0.188419	0.112598	0.0651824	0.0305215
251.6	0.277968	0.215831	0.15042	0.0849936	0.0482009		251.6	0.0508372	0.0402742	0.0346333	0.017463	0.00178768		251.6	0.192214	0.188764	0.112171	0.0650187	0.0306428
251.8	0.278452	0.215749	0.150125	0.0848659	0.0482841		251.8	0.050683	0.0404923	0.035234	0.0173929	0.0023658		251.8	0.192095	0.189075	0.111906	0.0649697	0.0302132
252	0.279031	0.215622	0.150077	0.0851897	0.0481062		252	0.0507886	0.0403694	0.0352263	0.0177081	0.00273294		252	0.192254	0.189083	0.111302	0.0652767	0.0300918
252.2	0.279293	0.215828	0.15007	0.0854534	0.0478501		252.2	0.0509759	0.0401427	0.0354575	0.017617	0.00259194		252.2	0.192362	0.189042	0.110774	0.0653372	0.0298905
252.4	0.279247	0.215523	0.150171	0.085716	0.0477224		252.4	0.051193	0.040291	0.0351158	0.017621	0.00282137		252.4	0.192845	0.188861	0.110781	0.0657029	0.0297561
252.6	0.278926	0.215201	0.150237	0.0856771	0.0480486		252.6	0.0508373	0.0406047	0.035136	0.0177203	0.00267743		252.6	0.19339	0.189319	0.110891	0.06545	0.0298872
252.8	0.278447	0.215033	0.150032	0.085748	0.0477424		252.8	0.0505016	0.0408964	0.0351132	0.0176419	0.00260536		252.8	0.193594	0.189218	0.110487	0.0656916	0.0297396
253	0.277885	0.214854	0.14996	0.0858282	0.0477154		253	0.0502647	0.0413773	0.0351937	0.0175726	0.00244138		253	0.193664	0.188861	0.110312	0.0656148	0.0299726
253.2	0.277436	0.215288	0.150094	0.0855784	0.0474668		253.2	0.0501025	0.0410386	0.035289	0.017161	0.00194484		253.2	0.193493	0.189062	0.110145	0.0656653	0.0301639
253.4	0.276664	0.215298	0.150279	0.0856408	0.0473923		253.4	0.0502179	0.0414421	0.0355631	0.0171238	0.00198473		253.4	0.193729	0.188849	0.110457	0.0657922	0.0304705
253.6	0.276381	0.215454	0.150804	0.0857135	0.0473516		253.6	0.0500099	0.0411977	0.0356262	0.0166097	0.00225023		253.6	0.193853	0.189208	0.110445	0.0660205	0.0307214
253.8	0.275946	0.215488	0.150994	0.0854588	0.0475438		253.8	0.0497105	0.0413606	0.0359446	0.0166009	0.00215195		253.8	0.193874	0.188958	0.110391	0.0664467	0.0308942
254	0.275803	0.215792	0.150814	0.0850802	0.0476135		254	0.0498736	0.0411147	0.0365383	0.0162249	0.00253403		254	0.193849	0.18906	0.110182	0.0661494	0.0312025
254.2	0.27542	0.215766	0.151421	0.0848133	0.0477816		254.2	0.0499286	0.0411474	0.036451	0.0157177	0.0026056		254.2	0.193581	0.189145	0.109963	0.066192	0.0315844
254.4	0.275437	0.215725	0.151601	0.0840699	0.0480953		254.4	0.0498571	0.0408478	0.0368131	0.0158925	0.00221758		254.4	0.193815	0.189299	0.110667	0.0663475	0.0316681
254.6	0.275602	0.21561	0.15154	0.0838199	0.0481769		254.6	0.0501887	0.0406436	0.0366211	0.0161252	0.00174534		254.6	0.192986	0.189499	0.11087	0.0666233	0.0315557
254.8	0.275695	0.215462	0.151492	0.0835301	0.0484315		254.8	0.0505345	0.04027	0.0363285	0.0162042	0.00140639		254.8	0.192656	0.189626	0.111141	0.0664994	0.0318109
255	0.276084	0.215359	0.15138	0.0835336	0.048551		255	0.0504659	0.0402403	0.0363093	0.0162553	0.00082672		255	0.192741	0.189523	0.111415	0.0666003	0.0316635
255.2	0.276466	0.2155	0.151161	0.0837167	0.0483579		255.2	0.0506986	0.0402216	0.0364634	0.016354	0.00058091		255.2	0.192129	0.189575	0.111288	0.0666276	0.0316039
255.4	0.276324	0.215273	0.150994	0.0840897	0.0483714		255.4	0.0508403	0.0404501	0.0364493	0.0161428	0.00085101		255.4	0.192003	0.189559	0.110957	0.0663578	0.0319199
255.6	0.276527	0.215551	0.150743	0.084197	0.0485859		255.6	0.0505742	0.0407721	0.0362391	0.0162908	0.00032983		255.6	0.192369	0.189935	0.110982	0.066447	0.0315868
255.8	0.27678	0.215463	0.150704	0.0843164	0.0488555		255.8	0.0503708	0.0409988	0.0359925	0.0163323	0.00021691		255.8	0.192349	0.189904	0.111316	0.0661597	0.0311378
256	0.277221	0.215227	0.1506	0.0848709	0.0489836		256	0.0502568	0.0410013	0.0358707	0.0163181	-1.3e-05		256	0.192253	0.189849	0.111383	0.0661175	0.0311546
256.2	0.277134	0.215604	0.150234	0.0850454	0.0487389		256.2	0.0501603	0.0407824	0.0357644	0.0163652	-0.0002075		256.2	0.192191	0.190248	0.111656	0.0662579	0.0308899
256.4	0.276909	0.215135	0.149815	0.0849645	0.0490397		256.4	0.0499964	0.040787	0.0355671	0.0168033	-4.878e-05		256.4	0.192252	0.190302	0.11208	0.0657349	0.0305944
256.6	0.277042	0.215169	0.149632	0.0849177	0.0492955		256.6	0.0492624	0.0409159	0.0356687	0.0171371	0.0004108		256.6	0.192489	0.190416	0.112359	0.065632	0.0303882
256.8	0.27699	0.215367	0.149318	0.084702	0.0487117		256.8	0.0491999	0.0410182	0.0358798	0.0172805	0.00052225		256.8	0.192255	0.190098	0.11245	0.065691	0.0303504
257	0.277194	0.21532	0.149407	0.0848839	0.0485747		257	0.0496339	0.0411362	0.0356015	0.0169496	0.000194		257	0.19253	0.190323	0.112649	0.0655949	0.0304869
257.2	0.277124	0.215493	0.14928	0.0846511	0.0482213		257.2	0.049488	0.0407723	0.0354687	0.0173902	0.00030211		257.2	0.192605	0.190898	0.112767	0.065288	0.0301663
257.4	0.2769	0.215437	0.149379	0.0847033	0.0481795		257.4	0.0493796	0.0410109	0.0354218	0.0173678	0.00044798		257.4	0.192725	0.191074	0.112867	0.0654033	0.0299878
257.6	0.277166	0.215681	0.149493	0.0840313	0.0483287		257.6	0.0490311	0.0406975	0.0353909	0.0174265	0.0009888		257.6	0.193153	0.191277	0.112501	0.0649431	0.029794
257.8	0.276796	0.215673	0.149484	0.0839307	0.048434		257.8	0.0488556	0.0408719	0.035377	0.0175988	0.00096854		257.8	0.193337	0.190837	0.112322	0.0650794	0.0297574
258	0.276933	0.215713	0.149604	0.0836298	0.0483952		258	0.0487836	0.040466	0.0358659	0.0173833	0.00081222		258	0.193247	0.191018	0.112092	0.0646827	0.0301202
258.2	0.276842	0.215646	0.149459	0.0838073	0.0485891		258.2	0.048756	0.0404884	0.0358984	0.0171155	0.00074436		258.2	0.193247	0.191222	0.112104	0.0647823	0.0303324
258.4	0.276767	0.215416	0.1494	0.0838184	0.0485805		258.4	0.048374	0.0397885	0.0359865	0.016787	0.00067701		258.4	0.193318	0.191116	0.11237	0.065301	0.0306299
258.6	0.276936	0.215049	0.149617	0.0839936	0.0483758		258.6	0.0486138	0.0395292	0.0356364	0.0167212	0.00032748		258.6	0.192446	0.190933	0.111998	0.06576	0.0308657
258.8	0.276977	0.214853	0.150155	0.0841949	0.0483933		258.8	0.0489209	0.0393873	0.0357984	0.0162377	0.00016276		258.8	0.192345	0.190695	0.112006	0.0660246	0.0310346
259	0.277183	0.214643	0.150427	0.0841975	0.0483935		259	0.0487922	0.0397498	0.0360366	0.0167043	-0.00011171		259	0.192234	0.189959	0.111955	0.0660188	0.0309102
259.2	0.276833	0.215159	0.150558	0.084521	0.0480883		259.2	0.0489676	0.0398713	0.0360803	0.0168148	-0.00041568		259.2	0.19197	0.189473	0.11188	0.0658142	0.0308487
259.4	0.276481	0.215213	0.1507	0.0847781	0.0480506		259.4	0.0486793	0.0402266	0.0361611	0.0166329	-0.00067554		259.4	0.192133	0.189276	0.11205	0.0658479	0.0308731
259.6	0.276457	0.215067	0.150618	0.0847818	0.0481445		259.6	0.0485784	0.0402689	0.0362461	0.0165372	-0.00121416		259.6	0.192417	0.189175	0.112474	0.0660595	0.0308218
259.8	0.276453	0.215178	0.150608	0.0846386	0.0482525		259.8	0.0488285	0.0400811	0.0366617	0.0163398	-0.00107581		259.8	0.192274	0.188888	0.112241	0.0656202	0.0309411
260	0.276649	0.215155	0.150241	0.0847948	0.0481945		260	0.0484275	0.0398236	0.0367241	0.0161549	-0.0006703		260	0.191956	0.188712	0.112031	0.0661096	0.0309384
260.2	0.276598	0.21541	0.150395	0.0847225	0.0481769		260.2	0.0486135	0.0395387	0.036868	0.0164228	-0.00069588		260.2	0.191689	0.188384	0.111949	0.066051	0.0308505
260.4	0.276563	0.215167	0.149874	0.0846504	0.0482149		260.4	0.0487544	0.0396126	0.0373365	0.0169148	-0.00068935		260.4	0.191669	0.188236	0.111556	0.0656685	0.0303402
260.6	0.276841	0.215044	0.150011	0.0848647	0.047928		260.6	0.0491925	0.0397193	0.0374529	0.0167424	-0.00043063		260.6	0.191719	0.188409	0.111621	0.066007	0.0302864
260.8	0.276796	0.214957	0.149838	0.0846728	0.0475466		260.8	0.0495697	0.0397547	0.0371964	0.0167931	-0.00081837		260.8	0.191599	0.188588	0.111511	0.0660247	0.0303996
261	0.276585	0.21498	0.149811	0.0850709	0.0472322		261	0.0501089	0.0397026	0.0366727	0.0165228	-0.00096279		261	0.191718	0.188839	0.111604	0.0659023	0.0298442
261.2	0.276271	0.215164	0.149449	0.0848937	0.0469201		261.2	0.050055	0.0396419	0.0365854	0.0170915	-0.00099728		261.2	0.191957	0.189112	0.111674	0.0655321	0.0295633
261.4	0.276188	0.215016	0.149664	0.0848226	0.0470481		261.4	0.0500521	0.0396936	0.0364403	0.0168478	-0.00084789		261.4	0.191876	0.189228	0.111524	0.0658216	0.0292237
261.6	0.27612	0.215502	0.149949	0.0845986	0.0474209		261.6	0.0502706	0.0397083	0.0364549	0.0171603	-0.00078495		261.6	0.191562	0.1894	0.111376	0.065417	0.0289993
261.8	0.275731	0.215449	0.149792	0.0845697	0.0476437		261.8	0.0503523	0.0398599	0.0362083	0.0170099	-0.00102812		261.8	0.191378	0.190209	0.111215	0.0655155	0.0291602
262	0.27616	0.215506	0.149861	0.0843314	0.0478967		262	0.0502965	0.0397846	0.0365181	0.0170261	-0.00116028		262	0.190806	0.190722	0.111357	0.0648657	0.0295132
262.2	0.276507	0.215484	0.149626	0.0846504	0.0481926		262.2	0.05031	0.0397201	0.0358031	0.0166188	-0.00072851		262.2	0.190643	0.190998	0.111421	0.0651392	0.0297961
262.4	0.276556	0.214938	0.150107	0.0848982	0.0480174		262.4	0.0499164	0.0393334	0.0356915	0.0164289	-0.00040646		262.4	0.190579	0.191026	0.11132	0.0655665	0.0301806
262.6	0.276686	0.214862	0.150302	0.0849171	0.0480078		262.6	0.0499259	0.0396979	0.0356653	0.0163503	-0.00034359		262.6	0.189943	0.190775	0.111335	0.0655188	0.0302593
262.8	0.276759	0.214977	0.15084	0.0848039	0.0484753		262.8	0.0498421	0.0395142	0.0358339	0.0161728	-0.00055534		262.8	0.189782	0.191215	0.111942	0.0654608	0.0304405
263	0.277078	0.214725	0.150926	0.0847655	0.0484449		263	0.0496525	0.0398237	0.0359369	0.0163299	-0.00033247		263	0.189636	0.191198	0.112203	0.0652812	0.030477
263.2	0.276911	0.214939	0.150876	0.0849811	0.0485042		263.2	0.0494358	0.0400178	0.0358942	0.01617	-0.00084956		263.2	0.18977	0.191163	0.112114	0.0652817	0.0307487
263.4	0.277177	0.214991	0.150839	0.0848781	0.0485949		263.4	0.0490057	0.0400471	0.0360393	0.015856	-0.00049614		263.4	0.190183	0.19146	0.112358	0.0653844	0.0310421
263.6	0.277261	0.214741	0.150646	0.0849847	0.0487015		263.6	0.0488913	0.0399364	0.0360222	0.0153388	-0.00038626		263.6	0.190378	0.191681	0.112098	0.0657269	0.031242
263.8	0.277704	0.214843	0.150562	0.0848986	0.0488717		263.8	0.0486673	0.0394767	0.0361685	0.0151598	-6.648e-05		263.8	0.190543	0.191596	0.111656	0.0656767	0.0313222
264	0.277803	0.214482	0.150309	0.0849572	0.0486291		264	0.0480385	0.0395401	0.0358955	0.0152586	-0.00039096		264	0.190847	0.191735	0.111975	0.0659728	0.0312173
264.2	0.277866	0.214348	0.150409	0.085274	0.0484351		264.2	0.0483102	0.0392417	0.0359876	0.0155577	-0.00054722		264.2	0.191285	0.191851	0.111884	0.0653579	0.031374
264.4	0.277768	0.214239	0.149974	0.0856304	0.0478129		264.4	0.0485983	0.0392767	0.0361402	0.0158273	-0.00049578		264.4	0.191853	0.191607	0.111575	0.0652599	0.030965
264.6	0.277537	0.213787	0.150276	0.08573	0.0474841		264.6	0.0481878	0.0391211	0.0357718	0.0158741	-0.00040435		264.6	0.192071	0.191668	0.111837	0.0653421	0.0312727
264.8	0.277483	0.214295	0.150316	0.0857806	0.0471022		264.8	0.0478711	0.0388337	0.0358052	0.0157358	-0.00062207		264.8	0.192469	0.191183	0.111556	0.06538	0.031274
265	0.277228	0.214782	0.150477	0.0861004	0.0469159		265	0.0479057	0.0386167	0.0358209	0.0156116	-0.00084187		265	0.192387	0.191007	0.11184	0.0653047	0.0310527
265.2	0.277211	0.214784	0.150709	0.0861038	0.0472377		265.2	0.0480002	0.0387467	0.0357822	0.015989	-0.00105348		265.2	0.192644	0.190627	0.111617	0.0651324	0.0309523
265.4	0.277375	0.215071	0.151281	0.0860708	0.0475315		265.4	0.0482648	0.0388425	0.035667	0.015645	-0.00086714		265.4	0.192758	0.190256	0.11165	0.0648645	0.0310177
265.6	0.277058	0.21545	0.151372	0.0859459	0.0474515		265.6	0.048372	0.0387408	0.0356407	0.0157516	-0.00116824		265.6	0.192765	0.190271	0.111778	0.0645858	0.0312628
265.8	0.277076	0.215539	0.151426	0.085701	0.0477164		265.8	0.0483665	0.0383626	0.0354611	0.01555	-0.00127258		265.8	0.192767	0.190415	0.111856	0.0643603	0.0316777
266	0.277369	0.215869	0.151541	0.0858226	0.0479361		266	0.048392	0.0386862	0.035735	0.0155542	-0.00145538		266	0.192508	0.189614	0.112046	0.0642194	0.0317107
266.2	0.277157	0.215896	0.151755	0.0860422	0.0480745		266.2	0.048382	0.0386178	0.0352011	0.0152907	-0.00138379		266.2	0.192721	0.189579	0.111991	0.0646106	0.0317853
266.4	0.276775	0.215598	0.151822	0.0860775	0.0482126		266.4	0.0483266	0.0387765	0.0349677	0.0155657	-0.00127217		266.4	0.192425	0.189406	0.111965	0.0648565	0.0319357
266.6	0.276591	0.215839	0.151624	0.0858709	0.0488723		266.6	0.0486945	0.039353	0.0349755	0.0153421	-0.00136141		266.6	0.192477	0.18905	0.111729	0.0651186	0.0318906
266.8	0.276546	0.215911	0.151713	0.0856167	0.049323		266.8	0.048573	0.0392705	0.0349317	0.0154559	-0.00190154		266.8	0.192302	0.189474	0.111864	0.0655444	0.0318203
267	0.276447	0.215814	0.15168	0.0853117	0.0489944		267	0.0487691	0.0395951	0.0348757	0.0156923	-0.00173258		267	0.192287	0.189329	0.111485	0.0657598	0.0314724
267.2	0.276138	0.216035	0.15134	0.0851661	0.0492635		267.2	0.0487132	0.0397273	0.0348397	0.0156294	-0.00209205		267.2	0.192358	0.189292	0.111599	0.0662114	0.031218
267.4	0.276167	0.216296	0.150957	0.0851379	0.0491815		267.4	0.0487873	0.0394232	0.0349839	0.0155362	-0.00160526		267.4	0.192281	0.189347	0.111573	0.0662849	0.0309532
267.6	0.276006	0.21636	0.150659	0.0853528	0.0490988		267.6	0.0491829	0.0392552	0.0347017	0.0153622	-0.00191955		267.6	0.192216	0.189583	0.111268	0.0664622	0.0306001
267.8	0.275843	0.216514	0.150216	0.0850166	0.0488139		267.8	0.0492638	0.0394432	0.0346508	0.015782	-0.00196132		267.8	0.192138	0.189604	0.111421	0.0663007	0.0304763
268	0.275833	0.216276	0.149808	0.0849359	0.0483409		268	0.0493337	0.0394928	0.0346474	0.0161715	-0.0016996		268	0.192033	0.189643	0.111514	0.0659917	0.0308539
268.2	0.275922	0.216368	0.149646	0.0851376	0.0480264		268.2	0.0493337	0.0389874	0.0348487	0.0162509	-0.00117652		268.2	0.192032	0.189857	0.111162	0.0656553	0.0307448
268.4	0.276055	0.216572	0.14965	0.0848102	0.0479428		268.4	0.0493796	0.0393381	0.0352477	0.0161271	-0.00066869		268.4	0.192077	0.189791	0.11096	0.0658265	0.0306141
268.6	0.276331	0.21669	0.149794	0.0845309	0.0478972		268.6	0.0489764	0.0392908	0.0352225	0.0157788	-0.00062041		268.6	0.19172	0.189873	0.111024	0.0658781	0.0307145
268.8	0.276772	0.216912	0.149673	0.0846252	0.0477089		268.8	0.04942	0.0394386	0.0355953	0.0155708	-0.00063617		268.8	0.191792	0.189678	0.111247	0.0660876	0.0304663
269	0.276972	0.216804	0.149985	0.0848737	0.0476448		269	0.0494886	0.0395847	0.0353247	0.0157707	-0.00093268		269	0.191431	0.189804	0.111477	0.0657577	0.0305197
269.2	0.277268	0.216602	0.150092	0.0848451	0.0478615		269.2	0.0494364	0.0396329	0.0356059	0.0154778	-0.00084301		269.2	0.191758	0.189903	0.1116	0.0651876	0.0304434
269.4	0.277776	0.2167	0.150337	0.0848937	0.0472569		269.4	0.0493499	0.0392573	0.0357729	0.0153379	-0.00099093		269.4	0.191983	0.190166	0.112326	0.064978	0.0305088
269.6	0.277536	0.216615	0.150265	0.0850006	0.047019		269.6	0.048783	0.0390773	0.0361414	0.0154097	-0.0012396		269.6	0.192128	0.190455	0.112324	0.0650338	0.0305991
269.8	0.278084	0.216362	0.150596	0.0852229	0.0472592		269.8	0.0487639	0.0391889	0.0362196	0.0152899	-0.00094574		269.8	0.192248	0.190496	0.112514	0.0648177	0.0303736
270	0.27828	0.216208	0.150692	0.0852096	0.0474352		270	0.0484762	0.0398636	0.0362195	0.0149656	-0.00103836		270	0.192211	0.190103	0.112486	0.0646304	0.0298889
270.2	0.278262	0.215955	0.151132	0.0852903	0.0474174		270.2	0.0483904	0.0398532	0.0357341	0.0152502	-0.00127651		270.2	0.192646	0.189939	0.11226	0.0650581	0.0299535
270.4	0.278076	0.215595	0.151314	0.0855799	0.0477556		270.4	0.0484684	0.0400142	0.0355263	0.0154975	-0.00131262		270.4	0.192657	0.189505	0.112167	0.065118	0.0301504
270.6	0.278023	0.215349	0.151564	0.0856866	0.0479727		270.6	0.0484516	0.0402448	0.0358785	0.0156648	-0.00099303		270.6	0.192226	0.189156	0.111939	0.0653872	0.029769
270.8	0.277724	0.215361	0.152106	0.0853422	0.0480985		270.8	0.048281	0.040219	0.0357486	0.0158793	-0.0010184		270.8	0.191873	0.18891	0.112028	0.0657978	0.0296637
271	0.277511	0.215279	0.152419	0.0847859	0.0479036		271	0.0485151	0.0401045	0.0355045	0.0164006	-0.00095883		271	0.19192	0.18875	0.111897	0.0657663	0.0295965
271.2	0.277563	0.215232	0.152304	0.0849442	0.0480806		271.2	0.0484995	0.0402307	0.0353247	0.0162608	-0.00090354		271.2	0.192243	0.188528	0.11174	0.0660333	0.029847
271.4	0.277577	0.215386	0.152223	0.0853473	0.0479925		271.4	0.048511	0.040228	0.0351816	0.0164365	-0.00054049		271.4	0.192004	0.188535	0.111304	0.0657563	0.0301418
271.6	0.277229	0.215545	0.152225	0.0849068	0.0480243		271.6	0.0485368	0.04021	0.0348003	0.0166775	-0.00069557		271.6	0.192019	0.188898	0.111223	0.0657231	0.0302985
271.8	0.276788	0.215597	0.15199	0.0847607	0.0479418		271.8	0.048645	0.0405719	0.034773	0.0169407	-0.0003787		271.8	0.19168	0.188954	0.111409	0.0658666	0.0310644
272	0.276856	0.215627	0.152096	0.0845306	0.0481469		272	0.0485415	0.0400051	0.0349737	0.0165862	0.00026484		272	0.191233	0.189109	0.11113	0.0659459	0.0316523
272.2	0.276894	0.216281	0.151905	0.0844915	0.0485906		272.2	0.0485046	0.0397373	0.0353827	0.0163748	0.00039616		272.2	0.191463	0.18955	0.111242	0.0659708	0.0315615
272.4	0.276491	0.216435	0.151731	0.0842532	0.0490544		272.4	0.049044	0.0398767	0.0353362	0.0162166	0.00076756		272.4	0.191441	0.190033	0.11127	0.0665716	0.0319928
272.6	0.276469	0.216745	0.151595	0.0845084	0.0490473		272.6	0.0490806	0.0393018	0.0354884	0.0163689	0.00049573		272.6	0.19136	0.18992	0.111329	0.0669666	0.0319774
272.8	0.276792	0.216587	0.151749	0.0847317	0.0487573		272.8	0.0485583	0.0391808	0.0357114	0.0168048	0.00035947		272.8	0.191462	0.190109	0.111622	0.0671508	0.0317961
273	0.277096	0.216789	0.151397	0.0848251	0.0486741		273	0.0481465	0.0388298	0.0357133	0.016866	-0.00024558		273	0.190862	0.190459	0.111771	0.067048	0.031763
273.2	0.277344	0.216582	0.151157	0.0849771	0.048529		273.2	0.0479736	0.0384248	0.035989	0.0165253	-4.794e-05		273.2	0.190977	0.190645	0.112314	0.0669647	0.0317254
273.4	0.277415	0.216764	0.150938	0.0852882	0.048125		273.4	0.047706	0.0384212	0.0359976	0.0166436	-0.00047569		273.4	0.191353	0.190416	0.112333	0.0672664	0.0315526
273.6	0.277209	0.216813	0.150524	0.0853187	0.0483586		273.6	0.0473265	0.0385796	0.0361109	0.0164748	-0.0003222		273.6	0.191599	0.190532	0.112231	0.0671128	0.0316482
273.8	0.277537	0.217056	0.150337	0.085297	0.0484643		273.8	0.0472016	0.0386423	0.03586	0.015956	-0.00043567		273.8	0.191788	0.190576	0.112709	0.0665744	0.0312754
274	0.277381	0.217589	0.150359	0.0851324	0.0486504		274	0.0472475	0.0387336	0.0354504	0.0157402	-0.00073135		274	0.191504	0.190156	0.112898	0.0664927	0.0311752
274.2	0.27713	0.217415	0.150215	0.0853147	0.0485117		274.2	0.0473025	0.0387139	0.0350884	0.0159577	-0.00083549		274.2	0.191679	0.189896	0.112839	0.0667356	0.0315519
274.4	0.277116	0.216852	0.150226	0.0851246	0.0486156		274.4	0.04709	0.0387025	0.0347072	0.0155068	-0.00036069		274.4	0.191011	0.189667	0.112987	0.0662073	0.031686
274.6	0.277269	0.216815	0.150119	0.084674	0.0485548		274.6	0.0472165	0.039075	0.0346395	0.0157664	-0.00016229		274.6	0.191178	0.18972	0.112995	0.0662494	0.0312501
274.8	0.277533	0.216821	0.150369	0.0841922	0.0486096		274.8	0.0473543	0.039292	0.0342986	0.0157117	-0.0003718		274.8	0.191387	0.189826	0.113093	0.0661504	0.0313787
275	0.277571	0.21645	0.150135	0.0841518	0.0484845		275	0.0475544	0.0392495	0.0339211	0.0153845	-0.0007938		275	0.191346	0.189902	0.112791	0.0657228	0.0316439
275.2	0.277425	0.216073	0.149964	0.0843998	0.0481855		275.2	0.0473258	0.0396291	0.0335552	0.0151602	-0.00067198		275.2	0.191401	0.189974	0.112394	0.0660235	0.0318562
275.4	0.277054	0.215871	0.149958	0.0843181	0.0483247		275.4	0.0473411	0.0399506	0.033485	0.0149421	-0.00057493		275.4	0.191241	0.190122	0.112325	0.0654917	0.0317189
275.6	0.276935	0.215931	0.149973	0.0840909	0.0484302		275.6	0.0472378	0.0400275	0.0335607	0.0150848	-0.00057992		275.6	0.191689	0.190272	0.11253	0.0656856	0.0317637
275.8	0.276871	0.215738	0.150087	0.0843616	0.0485925		275.8	0.0474595	0.040004	0.0337185	0.0149737	-0.00038492		275.8	0.191696	0.190248	0.112433	0.0661824	0.0317998
276	0.277012	0.215298	0.150277	0.0843038	0.048597		276	0.0471313	0.0397473	0.0339491	0.0146624	-5.218e-05		276	0.191915	0.190369	0.111913	0.0666599	0.0316127
276.2	0.277068	0.215552	0.150128	0.0845803	0.04874		276.2	0.0470592	0.0399825	0.0342134	0.0150216	0.00042945		276.2	0.192391	0.190173	0.111383	0.0666337	0.0312347
276.4	0.277053	0.215617	0.150467	0.0846758	0.0484583		276.4	0.0471207	0.0401041	0.034257	0.0150861	0.00075784		276.4	0.192413	0.190065	0.111152	0.066696	0.0310348
276.6	0.277278	0.215872	0.15077	0.0848846	0.0480034		276.6	0.0466172	0.0398955	0.0346311	0.0150616	0.00066935		276.6	0.192653	0.18958	0.111194	0.0671299	0.0308825
276.8	0.277844	0.215835	0.151233	0.0851202	0.0475946		276.8	0.0462619	0.0399939	0.0347856	0.0152437	0.00043348		276.8	0.192278	0.189191	0.11122	0.0665727	0.0306171
277	0.278077	0.215901	0.150916	0.0851918	0.0472728		277	0.0465239	0.0402131	0.0349394	0.0153519	0.00050091		277	0.192335	0.189268	0.111129	0.0663592	0.0305603
277.2	0.277994	0.216156	0.151239	0.0856046	0.0471189		277.2	0.0465765	0.040189	0.0351249	0.0157175	0.00102719		277.2	0.192724	0.189166	0.111277	0.0661979	0.0305127
277.4	0.277824	0.216568	0.151366	0.0854735	0.0472081		277.4	0.0464735	0.0403948	0.0353631	0.0159216	0.00057572		277.4	0.19251	0.189365	0.111458	0.0658607	0.0302942
277.6	0.277526	0.216961	0.151347	0.0853237	0.047342		277.6	0.0466489	0.0401135	0.0354982	0.0159355	0.00076393		277.6	0.192408	0.189838	0.111788	0.0652486	0.0302851
277.8	0.277739	0.217194	0.151522	0.0853088	0.0473614		277.8	0.0468111	0.0401671	0.0352241	0.0158504	0.00053817		277.8	0.192064	0.18999	0.112002	0.064894	0.0303547
278	0.277559	0.217149	0.151722	0.0852825	0.0473424		278	0.0469142	0.0400842	0.0353596	0.0161742	0.00064577		278	0.191331	0.189406	0.111958	0.064669	0.0305312
278.2	0.277768	0.216838	0.15145	0.0852455	0.0472105		278.2	0.0463787	0.0396602	0.0354567	0.0162046	0.00062007		278.2	0.191327	0.189494	0.111809	0.0644245	0.0311549
278.4	0.27826	0.216759	0.151522	0.0846858	0.0472977		278.4	0.0465178	0.0395501	0.0353773	0.0160146	0.00035922		278.4	0.19123	0.189597	0.112062	0.0639811	0.0311792
278.6	0.278408	0.216815	0.151694	0.0845099	0.0472651		278.6	0.0470235	0.0394914	0.0355287	0.0161313	1.963e-05		278.6	0.191699	0.189782	0.112304	0.0639955	0.0312473
278.8	0.278329	0.216601	0.151947	0.08462	0.0471074		278.8	0.047063	0.039211	0.0356086	0.0156757	-0.00028971		278.8	0.191088	0.189934	0.112593	0.0639767	0.0315397
279	0.278078	0.216317	0.151779	0.0848903	0.0471908		279	0.0472836	0.0387765	0.0354685	0.0153558	-0.00050681		279	0.190908	0.190118	0.112581	0.0640536	0.032136
279.2	0.27825	0.216051	0.151723	0.0849554	0.0472211		279.2	0.047145	0.0390617	0.0352415	0.0155652	-0.00062252		279.2	0.19119	0.190105	0.112409	0.0642594	0.0320584
279.4	0.278456	0.215972	0.151678	0.0848601	0.0476415		279.4	0.0475689	0.0391559	0.035521	0.0153169	-0.00081108		279.4	0.191906	0.190064	0.112606	0.0642108	0.0321787
279.6	0.278773	0.216057	0.151571	0.0847359	0.0476618		279.6	0.0477312	0.0390896	0.0356326	0.01538	-0.0010529		279.6	0.192063	0.190052	0.112505	0.0652637	0.0323502
279.8	0.278698	0.215924	0.151439	0.0846329	0.0477821		279.8	0.0476225	0.0388141	0.0354243	0.0153267	-0.00105639		279.8	0.191896	0.190039	0.112487	0.065673	0.0325309
280	0.278584	0.215705	0.151404	0.0846251	0.0477511		280	0.0477899	0.0392834	0.0352803	0.015095	-0.00108955		280	0.192056	0.190286	0.112097	0.0661375	0.0325706
280.2	0.278417	0.216123	0.151005	0.0846959	0.0478826		280.2	0.0478287	0.0396487	0.0353152	0.0152686	-0.00097981		280.2	0.192395	0.190127	0.111862	0.065832	0.0325189
280.4	0.278704	0.216084	0.15097	0.0848301	0.0476255		280.4	0.0479159	0.0396278	0.0349503	0.0150202	-0.00122795		280.4	0.192788	0.190071	0.111897	0.0657837	0.032704
280.6	0.278744	0.216395	0.150731	0.0846236	0.0480233		280.6	0.0479314	0.0398374	0.0346642	0.0150821	-0.00143636		280.6	0.192561	0.189455	0.111874	0.0659992	0.0330525
280.8	0.278601	0.216502	0.15071	0.0848394	0.0482005		280.8	0.0480982	0.0398849	0.0349873	0.0154696	-0.00164329		280.8	0.192404	0.189704	0.111631	0.0655141	0.0325308
281	0.278331	0.216614	0.150409	0.0848068	0.0485876		281	0.0477358	0.0399656	0.0352037	0.0156538	-0.00110701		281	0.19244	0.190038	0.111745	0.0653834	0.0326213
281.2	0.278086	0.216573	0.150369	0.0850324	0.0488255		281.2	0.0479381	0.0397607	0.035537	0.015604	-0.00104603		281.2	0.192081	0.190118	0.112054	0.0654326	0.0324269
281.4	0.277679	0.216199	0.15052	0.084991	0.0491481		281.4	0.0481475	0.0398161	0.0356987	0.0154287	-0.00132378		281.4	0.19177	0.190467	0.112169	0.0648982	0.0321816
281.6	0.277438	0.216478	0.150393	0.0850057	0.0492108		281.6	0.048128	0.0395453	0.0359115	0.0156004	-0.00117141		281.6	0.191886	0.190208	0.112313	0.0648703	0.0316954
281.8	0.277865	0.216402	0.150719	0.0847021	0.04919		281.8	0.0478555	0.0394131	0.0357558	0.0158325	-0.00096421		281.8	0.191698	0.189971	0.11207	0.0652319	0.0316218
282	0.277596	0.216421	0.150706	0.0848384	0.0488871		282	0.0472748	0.0391245	0.0360603	0.0157602	-0.00096428		282	0.191328	0.189644	0.112032	0.0651138	0.0315546
282.2	0.277889	0.216534	0.150556	0.0847596	0.0487778		282.2	0.0468255	0.0385317	0.0356366	0.0157142	-0.00062403		282.2	0.1914	0.189865	0.112539	0.0652701	0.0316824
282.4	0.277945	0.216342	0.150731	0.084722	0.0483485		282.4	0.0471848	0.0382185	0.0352221	0.0155489	-0.00047528		282.4	0.191142	0.189736	0.112694	0.065113	0.0314798
282.6	0.277624	0.216336	0.150915	0.0848197	0.0483211		282.6	0.046922	0.0382706	0.035007	0.0155169	-0.00047971		282.6	0.19117	0.18966	0.113222	0.0655788	0.0319197
282.8	0.2777	0.216757	0.151209	0.085094	0.0477825		282.8	0.0468172	0.0382033	0.0351184	0.0150551	-0.00041258		282.8	0.190795	0.189932	0.113267	0.0656713	0.0318109
283	0.278107	0.216914	0.15168	0.0853044	0.0475698		283	0.0467489	0.0383514	0.0345314	0.0154218	-4.199e-05		283	0.190402	0.189983	0.113034	0.0656584	0.0321778
283.2	0.278162	0.21707	0.15178	0.0849953	0.0472042		283.2	0.0465463	0.038461	0.0343051	0.015487	-1.34e-06		283.2	0.190889	0.18952	0.113086	0.0657214	0.0318031
283.4	0.278069	0.217416	0.151922	0.0845866	0.0470352		283.4	0.0469334	0.0384302	0.0343775	0.0156638	0.00019514		283.4	0.190968	0.189681	0.11337	0.0662847	0.032042
283.6	0.278112	0.217673	0.151997	0.0841116	0.0467675		283.6	0.047003	0.0386345	0.0343695	0.0155251	-5.414e-05		283.6	0.190741	0.190057	0.113519	0.0664729	0.0318404
283.8	0.278042	0.217946	0.151905	0.0843857	0.0466479		283.8	0.0469567	0.0387157	0.0341491	0.0156645	9.743e-05		283.8	0.191082	0.190301	0.113642	0.0662692	0.0322628
284	0.278082	0.217685	0.151804	0.0845082	0.0466516		284	0.0468836	0.039473	0.0339591	0.0158462	-0.0004266		284	0.191322	0.190531	0.113508	0.0667581	0.0325137
284.2	0.27825	0.217843	0.151415	0.0845231	0.0468274		284.2	0.0465211	0.0393995	0.0336722	0.0157903	-0.00040198		284.2	0.191419	0.190379	0.113243	0.066517	0.0327483
284.4	0.278286	0.217879	0.151526	0.0847676	0.046945		284.4	0.0464091	0.0395745	0.0334541	0.0158321	-0.00026786		284.4	0.191231	0.190403	0.113055	0.0663098	0.0330379
284.6	0.278379	0.217999	0.151336	0.0846788	0.0473965		284.6	0.0463592	0.0397909	0.0335056	0.0159357	-0.00063391		284.6	0.19036	0.19026	0.113121	0.0664667	0.0330995
284.8	0.278026	0.218196	0.151011	0.0848912	0.0474318		284.8	0.046365	0.0396654	0.0340644	0.0159955	-0.00074372		284.8	0.190635	0.190682	0.112949	0.0664257	0.0330101
285	0.277694	0.218292	0.15079	0.0846911	0.0478278		285	0.0459548	0.0397595	0.0341301	0.016134	-0.00040201		285	0.190427	0.190807	0.112968	0.0665295	0.0332211
285.2	0.27816	0.218344	0.150772	0.0847448	0.0481773		285.2	0.0460124	0.039982	0.0343476	0.0159992	-0.00059928		285.2	0.190411	0.190559	0.112876	0.0660916	0.0333272
285.4	0.27804	0.218041	0.15103	0.0848438	0.0488298		285.4	0.0457158	0.0398145	0.0345404	0.0162883	-0.00087		285.4	0.190484	0.190801	0.112565	0.0658663	0.0327309
285.6	0.278132	0.218329	0.150971	0.0849337	0.0491283		285.6	0.0453067	0.039692	0.0346386	0.0165094	-0.00099329		285.6	0.19056	0.190521	0.112439	0.0657857	0.0322407
285.8	0.278487	0.218335	0.150976	0.0849227	0.0492271		285.8	0.0453911	0.0395355	0.0342554	0.016468	-0.00136817		285.8	0.190946	0.190825	0.11188	0.0656811	0.0323935
286	0.27874	0.217933	0.150822	0.0854883	0.0492308		286	0.0451905	0.039061	0.034027	0.0164575	-0.00182476		286	0.190882	0.190825	0.112135	0.0655063	0.0325109
286.2	0.278426	0.218207	0.150521	0.0854954	0.0492218		286.2	0.0453711	0.0386984	0.0339942	0.0167124	-0.00152811		286.2	0.190868	0.190574	0.11234	0.0655497	0.0324717
286.4	0.278428	0.217972	0.15009	0.0857612	0.0489046		286.4	0.0457456	0.0387408	0.0337582	0.0167996	-0.00200565		286.4	0.190947	0.190579	0.112087	0.0654383	0.0324205
286.6	0.278263	0.217951	0.150213	0.0854322	0.0490562		286.6	0.0456944	0.0392507	0.0340046	0.0169079	-0.00222572		286.6	0.191057	0.190374	0.11221	0.065321	0.0325138
286.8	0.278635	0.217969	0.150614	0.0855306	0.0488286		286.8	0.0461004	0.039244	0.0339618	0.0167499	-0.00161986		286.8	0.191479	0.190686	0.111804	0.0647534	0.0321964
287	0.278893	0.217655	0.150671	0.0854161	0.0492292		287	0.0459344	0.0392151	0.0342342	0.0170018	-0.00116768		287	0.191673	0.190538	0.111902	0.064562	0.0320873
287.2	0.278441	0.217508	0.150622	0.0849218	0.0491829		287.2	0.0462777	0.0390778	0.0342929	0.0167808	-0.0006969		287.2	0.192285	0.190421	0.112041	0.0644258	0.031566
287.4	0.278551	0.217259	0.150672	0.0845821	0.0492088		287.4	0.0465878	0.038989	0.0346537	0.0165331	-0.00074073		287.4	0.19213	0.190366	0.112163	0.0647012	0.0313438
287.6	0.278466	0.217102	0.150993	0.0843174	0.0494565		287.6	0.0463339	0.0391525	0.0350231	0.0163161	-0.00087728		287.6	0.1922	0.190848	0.112343	0.0647237	0.0312222
287.8	0.278207	0.2168	0.150933	0.0843387	0.0491136		287.8	0.0461678	0.039272	0.0352322	0.0157463	-0.00067973		287.8	0.192346	0.190544	0.112355	0.0648773	0.0314521
288	0.277737	0.216514	0.15114	0.084548	0.0491878		288	0.0460459	0.0394199	0.0350617	0.0159324	-0.00059524		288	0.191884	0.19051	0.112772	0.0651279	0.0311393
288.2	0.27757	0.216792	0.151242	0.0847947	0.0487463		288.2	0.0461241	0.0392289	0.03508	0.0154565	-0.00034928		288.2	0.19152	0.190518	0.112892	0.0652439	0.0311391
288.4	0.277401	0.216591	0.151455	0.0848949	0.0484837		288.4	0.0461883	0.039335	0.0351167	0.0154436	-0.0001236		288.4	0.191014	0.190359	0.113096	0.0654057	0.0313329
288.6	0.277313	0.216401	0.151477	0.0848224	0.0483074		288.6	0.0462651	0.0395506	0.0348245	0.0151516	-0.00054976		288.6	0.190595	0.189962	0.11316	0.0658618	0.0311267
288.8	0.276913	0.216694	0.151096	0.0847045	0.0483026		288.8	0.0458644	0.0395991	0.03503	0.015491	3.702e-05		288.8	0.190719	0.189401	0.113129	0.0661113	0.0312571
289	0.276322	0.216749	0.151261	0.0848509	0.0484243		289	0.0452167	0.0395326	0.0346888	0.015739	0.00044551		289	0.190571	0.189343	0.112982	0.0659423	0.0311591
289.2	0.276683	0.216712	0.151411	0.0848546	0.0489869		289.2	0.0450771	0.0396375	0.0347305	0.0154548	0.00023876		289.2	0.190516	0.188924	0.113047	0.0655637	0.0312786
289.4	0.276954	0.216632	0.151775	0.0849377	0.0488562		289.4	0.0452338	0.0391641	0.0345674	0.0152966	0.00013932		289.4	0.190573	0.189072	0.11285	0.0659282	0.0310871
289.6	0.277355	0.216937	0.151957	0.0852873	0.0488515		289.6	0.045145	0.0390574	0.0340127	0.015423	0.00032239		289.6	0.190711	0.189214	0.113192	0.0659527	0.0309811
289.8	0.277536	0.216871	0.152346	0.0852065	0.0486233		289.8	0.0453818	0.0385191	0.0339265	0.0157075	0.00024231		289.8	0.190884	0.189266	0.113345	0.0660544	0.0309953
290	0.277499	0.216433	0.152455	0.0854804	0.0485948		290	0.0454516	0.0380862	0.0339031	0.0159414	0.00045198		290	0.190748	0.188744	0.113714	0.0662909	0.0310321
290.2	0.277517	0.216823	0.15257	0.0853366	0.0482583		290.2	0.0460495	0.0380191	0.0340128	0.0165415	0.00052835		290.2	0.190744	0.188846	0.113838	0.0661655	0.0306097
290.4	0.277716	0.21637	0.152734	0.0855177	0.0480426		290.4	0.0464382	0.0380088	0.0336907	0.0166625	0.00031347		290.4	0.190904	0.1893	0.113907	0.0661626	0.0304776
290.6	0.277986	0.216475	0.153027	0.0854679	0.0481846		290.6	0.0465808	0.0380874	0.0340008	0.0166508	0.00022408		290.6	0.19091	0.189106	0.113757	0.0659861	0.0305902
290.8	0.278345	0.216633	0.152988	0.0855501	0.0485751		290.8	0.0466612	0.0380376	0.0339981	0.0165842	0.00026788		290.8	0.191274	0.189466	0.113877	0.0656412	0.0305949
291	0.278303	0.216827	0.152948	0.085447	0.0486991		291	0.0466691	0.0377731	0.03403	0.0163387	5.192e-05		291	0.190696	0.189408	0.11389	0.0659778	0.0303737
291.2	0.278123	0.216924	0.152994	0.0851029	0.048541		291.2	0.0467594	0.0375718	0.0334151	0.015869	-1.796e-05		291.2	0.190456	0.189282	0.113464	0.0661852	0.0305395
291.4	0.278066	0.216942	0.15297	0.084663	0.0484598		291.4	0.0464982	0.0373952	0.0335869	0.0159763	-0.00030418		291.4	0.189931	0.189468	0.113621	0.0664988	0.0307632
291.6	0.277763	0.217162	0.153094	0.0844931	0.0488525		291.6	0.0465142	0.0370765	0.0337105	0.0158274	-0.00050144		291.6	0.190249	0.189991	0.113253	0.0666479	0.0307811
291.8	0.277455	0.217245	0.1526	0.0843472	0.0484964		291.8	0.0465004	0.0371915	0.0334694	0.015272	-0.00094233		291.8	0.190618	0.18986	0.113155	0.0662534	0.0307038
292	0.277255	0.217879	0.152676	0.0844942	0.0486009		292	0.0463078	0.0370803	0.0329288	0.0155182	-0.00135393		292	0.190769	0.190316	0.113055	0.0663933	0.0306904
292.2	0.277462	0.21818	0.15232	0.0844016	0.0484642		292.2	0.0462057	0.0371062	0.0328601	0.0151173	-0.00152824		292.2	0.1912	0.190727	0.113183	0.0664036	0.0308712
292.4	0.277026	0.218082	0.15189	0.0842845	0.0486789		292.4	0.0458915	0.0373194	0.0331955	0.0152158	-0.00148978		292.4	0.191142	0.190302	0.112884	0.0658176	0.0307418
292.6	0.276682	0.218011	0.151503	0.0845464	0.0486062		292.6	0.0453879	0.0375932	0.0330727	0.0150971	-0.00203561		292.6	0.191519	0.19026	0.112779	0.0657052	0.0306078
292.8	0.276647	0.218178	0.150879	0.0848187	0.0483059		292.8	0.0450307	0.0377989	0.0332027	0.0154618	-0.0020229		292.8	0.191818	0.1901	0.112526	0.0655634	0.0310438
293	0.276745	0.217899	0.150713	0.0852639	0.0481342		293	0.0449148	0.0380113	0.0331058	0.0153874	-0.00196388		293	0.192308	0.190382	0.11229	0.0651969	0.031124
293.2	0.277616	0.217894	0.150823	0.0853126	0.0484237		293.2	0.0450806	0.0382414	0.0335114	0.0151019	-0.00224202		293.2	0.192617	0.190521	0.112216	0.0649239	0.0314075
293.4	0.278268	0.217986	0.150863	0.0854009	0.0481624		293.4	0.0451561	0.0380935	0.033105	0.0149525	-0.0017099		293.4	0.19264	0.190924	0.112039	0.0650897	0.0314625
293.6	0.278315	0.217473	0.150999	0.0856216	0.0484615		293.6	0.0447329	0.0384265	0.0332713	0.0154335	-0.00128051		293.6	0.192821	0.191105	0.112103	0.0649328	0.0313082
293.8	0.27823	0.217142	0.151287	0.0856308	0.0485606		293.8	0.0449752	0.0384359	0.0337318	0.0154357	-0.00080595		293.8	0.192921	0.190793	0.11223	0.0648779	0.0310057
294	0.278419	0.216829	0.151253	0.0858193	0.0483634		294	0.0451202	0.038462	0.0339283	0.0151706	-0.00068108		294	0.192828	0.190801	0.112487	0.0648435	0.0311887
294.2	0.278806	0.217133	0.151475	0.0860181	0.0480428		294.2	0.0452397	0.0386833	0.0338551	0.0153717	-0.000596		294.2	0.192916	0.190978	0.112681	0.0647278	0.0311191
294.4	0.27837	0.217154	0.151442	0.0864243	0.0479587		294.4	0.0451174	0.0388389	0.0339798	0.0149572	-0.00064024		294.4	0.192473	0.191078	0.11262	0.0650268	0.0312204
294.6	0.278716	0.217395	0.151362	0.0860909	0.0481035		294.6	0.0451653	0.0393903	0.0343372	0.0146449	-0.00076459		294.6	0.192145	0.19057	0.11252	0.0651143	0.0311046
294.8	0.278798	0.218001	0.15169	0.0859922	0.0485529		294.8	0.0454293	0.0395152	0.0344772	0.0144451	-0.00065951		294.8	0.191744	0.191084	0.112527	0.0650656	0.0311111
295	0.279039	0.21806	0.151864	0.0861076	0.0482921		295	0.0453815	0.0393676	0.0346897	0.0142025	-0.00030874		295	0.191212	0.191039	0.112171	0.0657348	0.0312951
295.2	0.278676	0.218213	0.151583	0.085839	0.0483132		295.2	0.0456016	0.0392809	0.0347032	0.0140591	9.3e-07		295.2	0.191211	0.19087	0.111724	0.0663601	0.0315545
295.4	0.278469	0.218251	0.151541	0.0855211	0.0482119		295.4	0.0458226	0.0392036	0.0347252	0.0140544	-0.00014526		295.4	0.191132	0.191107	0.111765	0.0665445	0.0315709
295.6	0.278433	0.218298	0.151664	0.0853316	0.0485963		295.6	0.0460163	0.0385764	0.0345903	0.0137243	-0.00020831		295.6	0.19152	0.191154	0.111566	0.0668191	0.0315901
295.8	0.278157	0.218521	0.151574	0.0849545	0.0485983		295.8	0.0459944	0.0384588	0.0343354	0.0139651	-0.00027426		295.8	0.191634	0.191103	0.111578	0.0663528	0.0316601
296	0.27813	0.218732	0.151718	0.0846111	0.0484308		296	0.0460715	0.0384108	0.0346469	0.0136572	-7.23e-06		296	0.191216	0.191394	0.111816	0.0664092	0.0318917
296.2	0.277947	0.218597	0.151635	0.0845781	0.0482819		296.2	0.0459273	0.0381257	0.0350922	0.0138323	0.00033835		296.2	0.191064	0.191143	0.112162	0.0659424	0.0315745
296.4	0.277607	0.218377	0.151461	0.0849114	0.0481066		296.4	0.0459305	0.0381744	0.0356186	0.014184	0.00029837		296.4	0.190344	0.190863	0.112241	0.0656553	0.0315379
296.6	0.277783	0.218063	0.151542	0.0852131	0.0479246		296.6	0.0460496	0.0380732	0.0354169	0.0140572	-6.788e-05		296.6	0.19057	0.190733	0.112358	0.0654949	0.0319284
296.8	0.278097	0.217844	0.151232	0.0851539	0.0477088		296.8	0.0462979	0.0379729	0.0351003	0.0143555	0.00013938		296.8	0.190644	0.190671	0.112232	0.0651856	0.0321199
297	0.278199	0.217543	0.15139	0.085099	0.0474668		297	0.0462022	0.0379906	0.0350485	0.0144899	-6.404e-05		297	0.190812	0.190756	0.112184	0.0651222	0.0320216
297.2	0.278491	0.21795	0.1516	0.084786	0.0475526		297.2	0.0462636	0.0377342	0.0350263	0.0144797	-0.0004083		297.2	0.191073	0.190737	0.112513	0.0649344	0.0320383
297.4	0.278553	0.21782	0.151353	0.0847076	0.0475105		297.4	0.0462474	0.03793	0.0342824	0.0147265	-0.00017197		297.4	0.191011	0.190769	0.112577	0.0651685	0.0320642
297.6	0.278613	0.217605	0.151688	0.0851305	0.0475383		297.6	0.0459955	0.0384145	0.0341988	0.0150722	-0.00024751		297.6	0.19129	0.190331	0.112748	0.0650609	0.0320016
297.8	0.278679	0.2178	0.151798	0.0853387	0.0475968		297.8	0.0460611	0.038154	0.0341482	0.0148017	-0.00011599		297.8	0.191676	0.189923	0.113234	0.0648735	0.0319107
298	0.278797	0.218005	0.151536	0.085497	0.0472515		298	0.0457862	0.0382382	0.0337905	0.0148387	-0.00058079		298	0.191599	0.189824	0.113493	0.0650164	0.0320751
298.2	0.278757	0.218143	0.151918	0.0856625	0.0476295		298.2	0.0451965	0.0386424	0.0336132	0.0148607	-0.00092212		298.2	0.192133	0.189458	0.113447	0.0648034	0.0318517
298.4	0.278573	0.218455	0.152055	0.0854266	0.0480749		298.4	0.0450695	0.0388394	0.0333011	0.0149549	-0.0011652		298.4	0.19198	0.189436	0.113358	0.0651869	0.0313473
298.6	0.27841	0.218746	0.152454	0.0853691	0.0481781		298.6	0.0450098	0.0391962	0.0333959	0.0150085	-0.00129835		298.6	0.192218	0.189353	0.113153	0.0654609	0.0311427
298.8	0.278615	0.219251	0.152499	0.0855644	0.0483701		298.8	0.0449729	0.0389716	0.0335474	0.0149987	-0.00124064		298.8	0.192243	0.189904	0.113374	0.0659692	0.0311534
299	0.278897	0.218914	0.152266	0.0854871	0.0483228		299	0.0446625	0.0389224	0.033535	0.0151697	-0.00115852		299	0.192456	0.18985	0.113367	0.0662759	0.031089
299.2	0.27852	0.218897	0.152182	0.0851922	0.0488001		299.2	0.0449191	0.0390783	0.0333806	0.0154232	-0.0010805		299.2	0.192701	0.189827	0.113515	0.0663528	0.0311626
299.4	0.278588	0.218647	0.152222	0.0853192	0.0490262		299.4	0.0445141	0.0389646	0.0329346	0.0154603	-0.00103148		299.4	0.192578	0.189911	0.113527	0.0665265	0.0310562
299.6	0.278731	0.218571	0.152492	0.0851738	0.0492573		299.6	0.0445669	0.0386547	0.0331029	0.015745	-0.00096655		299.6	0.192556	0.190275	0.11355	0.0662583	0.0314485
299.8	0.278706	0.21903	0.152334	0.0850782	0.0491131		299.8	0.044312	0.0385473	0.0333147	0.0161368	-0.00074031		299.8	0.192153	0.190663	0.113579	0.0659819	0.0314356
300	0.278694	0.218915	0.152154	0.084931	0.0488254		300	0.0439524	0.0386975	0.0335618	0.0156248	-0.0002804		300	0.191589	0.191264	0.113714	0.0657258	0.0312346
300.2	0.278636	0.219253	0.152168	0.0849953	0.0490032		300.2	0.043597	0.0385136	0.0339908	0.0163268	0.00015772		300.2	0.191131	0.191636	0.113701	0.0657453	0.0308637
300.4	0.278418	0.219384	0.151897	0.0849573	0.04927		300.4	0.0437588	0.0387499	0.0341409	0.0165797	0.00029963		300.4	0.190669	0.19238	0.113731	0.0658617	0.0310074
300.6	0.278301	0.219481	0.151835	0.0846633	0.0494087		300.6	0.0437233	0.0387548	0.0338803	0.0168735	0.00021499		300.6	0.190817	0.192502	0.113521	0.0654932	0.0310444
300.8	0.277907	0.219555	0.151783	0.0841837	0.0491806		300.8	0.0435346	0.0388902	0.0339673	0.0169151	0.00031908		300.8	0.190245	0.192645	0.112887	0.0653345	0.0309799
301	0.277422	0.219762	0.151783	0.0839801	0.0488407		301	0.0435589	0.0392592	0.0345168	0.0171754	-9.004e-05		301	0.189982	0.193091	0.11242	0.0652139	0.0312244
301.2	0.277554	0.219774	0.151654	0.0838808	0.0489216		301.2	0.0437576	0.0392488	0.034694	0.0170041	-0.00045429		301.2	0.190019	0.193218	0.112596	0.0645787	0.0314005
301.4	0.277556	0.219628	0.151692	0.0836399	0.0487519		301.4	0.0437051	0.0396075	0.0345613	0.0172067	-0.0005791		301.4	0.189998	0.193132	0.112094	0.0642159	0.0317103
301.6	0.277698	0.219578	0.151986	0.0837589	0.0486905		301.6	0.0434686	0.0394466	0.0347429	0.0170805	-0.00073425		301.6	0.190268	0.192518	0.111634	0.0640352	0.0319856
301.8	0.277442	0.219655	0.15179	0.0833856	0.0485793		301.8	0.0436938	0.0392227	0.0350942	0.0162908	-0.00125215		301.8	0.190605	0.192424	0.111808	0.0639442	0.0322627
302	0.277474	0.219755	0.15162	0.0833405	0.0482957		302	0.0436119	0.0391242	0.0350704	0.0158735	-0.00171854		302	0.190311	0.192265	0.111815	0.0641202	0.03215
302.2	0.277473	0.219629	0.151885	0.0833504	0.0484028		302.2	0.0434584	0.0390174	0.0349809	0.0153909	-0.00169184		302.2	0.190733	0.191686	0.111729	0.0639484	0.0322493
302.4	0.277603	0.22003	0.151846	0.0834557	0.0481881		302.4	0.0440455	0.0388535	0.0348468	0.0153032	-0.00177123		302.4	0.1906	0.191538	0.111736	0.0643157	0.0323797
302.6	0.27777	0.219771	0.152081	0.0838565	0.0479855		302.6	0.0439898	0.0383602	0.035288	0.0146783	-0.00198555		302.6	0.190653	0.190983	0.112003	0.0644448	0.0326813
302.8	0.278161	0.219374	0.152263	0.0837544	0.0479992		302.8	0.0443887	0.0380613	0.0351204	0.0143726	-0.00203251		302.8	0.190704	0.190659	0.112642	0.0643011	0.0324489
303	0.278558	0.218921	0.152535	0.0837789	0.0480847		303	0.0444059	0.0379699	0.0348721	0.0145597	-0.00228177		303	0.190925	0.190581	0.112536	0.064191	0.0325244
303.2	0.278739	0.218771	0.152622	0.0842038	0.0478168		303.2	0.0447815	0.0376884	0.0348088	0.0145168	-0.002027		303.2	0.191222	0.190328	0.112796	0.0643858	0.0325383
303.4	0.278999	0.218585	0.152662	0.0846184	0.0476854		303.4	0.0449556	0.0371098	0.0346	0.0140198	-0.00245362		303.4	0.191305	0.190155	0.112916	0.0650864	0.0321293
303.6	0.279467	0.218492	0.152767	0.084736	0.047678		303.6	0.0449686	0.0368501	0.0346785	0.0140508	-0.00251579		303.6	0.191518	0.190036	0.113129	0.0647514	0.0319285
303.8	0.27973	0.218786	0.152741	0.0851696	0.0478239		303.8	0.0446895	0.0366138	0.0343198	0.0142452	-0.00183164		303.8	0.191476	0.190318	0.113441	0.0650438	0.0314604
304	0.279841	0.218695	0.152618	0.0849109	0.0477603		304	0.0445991	0.0363843	0.0342021	0.0142431	-0.00161037		304	0.191454	0.190405	0.113351	0.0650641	0.0308298
304.2	0.279984	0.218938	0.152377	0.0848489	0.048307		304.2	0.0446579	0.0365126	0.0340572	0.0146488	-0.00127306		304.2	0.191133	0.190301	0.113578	0.0655162	0.0307862
304.4	0.27993	0.218687	0.152351	0.0848541	0.0484593		304.4	0.0447106	0.0367762	0.0336756	0.0147519	-0.00114767		304.4	0.191133	0.190503	0.113566	0.0654359	0.0305613
304.6	0.279911	0.218939	0.152548	0.0849759	0.048459		304.6	0.0447505	0.0370098	0.0333041	0.0150382	-0.0011037		304.6	0.191336	0.190421	0.113272	0.0651699	0.0304952
304.8	0.279864	0.219315	0.152425	0.0848428	0.0485396		304.8	0.0446747	0.0376969	0.0339371	0.0145775	-0.00080126		304.8	0.191431	0.190198	0.113087	0.0651609	0.0303905
305	0.279801	0.219352	0.152232	0.0848195	0.0484968		305	0.044973	0.0379379	0.0339459	0.0147785	-0.00090016		305	0.191698	0.19082	0.113187	0.0652461	0.0303983
305.2	0.280158	0.219199	0.152342	0.0843989	0.0481973		305.2	0.0447281	0.0377618	0.0337807	0.0147227	-0.00117739		305.2	0.192077	0.19128	0.113899	0.0650852	0.0306017
305.4	0.280058	0.219135	0.152451	0.0843453	0.0481579		305.4	0.0446357	0.0376686	0.0333534	0.0148868	-0.00086586		305.4	0.192065	0.191105	0.113691	0.0652297	0.0308561
305.6	0.279915	0.21928	0.152191	0.0845816	0.0482356		305.6	0.0444565	0.0376121	0.0336366	0.0144305	-0.00076433		305.6	0.19198	0.191124	0.113658	0.0653922	0.031011
305.8	0.279406	0.219264	0.151917	0.0845956	0.0482614		305.8	0.0447525	0.0376289	0.0334172	0.0140521	-0.00095212		305.8	0.191698	0.191331	0.11384	0.0655409	0.0310577
306	0.279356	0.219554	0.151948	0.0846775	0.0483619		306	0.0445525	0.0373251	0.0335665	0.0143805	-0.00054705		306	0.191315	0.191194	0.113848	0.065431	0.0312552
306.2	0.279208	0.219376	0.151926	0.0845501	0.0481833		306.2	0.0446521	0.0373972	0.0332501	0.0141612	3.878e-05		306.2	0.191337	0.191135	0.113875	0.065626	0.0316181
306.4	0.279052	0.219387	0.152066	0.0846287	0.0480417		306.4	0.0448267	0.0371492	0.0335424	0.0142089	-0.00025778		306.4	0.190938	0.191224	0.113627	0.0652831	0.0318477
306.6	0.278653	0.219042	0.152452	0.0846088	0.0484645		306.6	0.0448196	0.0370001	0.0335883	0.014162	-0.00070043		306.6	0.190445	0.190946	0.113618	0.0652911	0.0318058
306.8	0.278181	0.218664	0.152455	0.0841939	0.0483599		306.8	0.0452992	0.0373994	0.033195	0.0145921	-0.00057547		306.8	0.190605	0.190954	0.113314	0.0651634	0.0316536
307	0.278492	0.218628	0.152348	0.0840913	0.0483054		307	0.0451499	0.0375099	0.033064	0.0148199	-0.00072283		307	0.190422	0.191126	0.112916	0.0653346	0.0318166
307.2	0.27842	0.21822	0.152637	0.0839959	0.048135		307.2	0.0454533	0.0374652	0.03325	0.0149588	-0.00056476		307.2	0.190614	0.190997	0.112849	0.0651473	0.0317864
307.4	0.278332	0.217988	0.152701	0.083798	0.0486481		307.4	0.0452971	0.037464	0.0338229	0.0150981	-0.00081715		307.4	0.190367	0.190696	0.11269	0.0651643	0.0315354
307.6	0.278456	0.217615	0.152603	0.0838062	0.0486538		307.6	0.0452116	0.0375919	0.033995	0.0155741	-0.00044066		307.6	0.190146	0.190793	0.11273	0.0649116	0.0312558
307.8	0.278606	0.217771	0.152473	0.084026	0.0486175		307.8	0.045066	0.0374577	0.0337742	0.0158807	-0.0002102		307.8	0.189898	0.190841	0.112732	0.0651133	0.0313345
308	0.278724	0.217783	0.152542	0.0840207	0.0484782		308	0.0450688	0.0375415	0.0338971	0.0154765	-0.00034577		308	0.189822	0.190592	0.112459	0.0653474	0.0308289
308.2	0.278605	0.218121	0.152537	0.0843473	0.0486523		308.2	0.0449923	0.0377481	0.034061	0.0151568	-0.00039492		308.2	0.189657	0.190498	0.11242	0.0655213	0.0308469
308.4	0.278697	0.218293	0.152939	0.0845975	0.0485799		308.4	0.0445309	0.0377855	0.033968	0.0147327	-0.0006177		308.4	0.189791	0.190473	0.112414	0.0654885	0.0304597
308.6	0.279431	0.218885	0.153188	0.0849918	0.0482695		308.6	0.0444565	0.0381861	0.0342324	0.0144879	-0.00083181		308.6	0.189936	0.190503	0.112233	0.0656974	0.0304926
308.8	0.279527	0.219418	0.153097	0.0851147	0.0483128		308.8	0.044633	0.0381438	0.0346799	0.0141779	-0.00113945		308.8	0.19015	0.190655	0.112488	0.0657079	0.0305408
309	0.279219	0.219393	0.153296	0.0853092	0.0478062		309	0.0448351	0.037631	0.0344293	0.0142671	-0.00159337		309	0.190246	0.190868	0.112307	0.0658324	0.0306935
309.2	0.279459	0.219422	0.153626	0.0854511	0.0477557		309.2	0.0447917	0.0372416	0.0343568	0.0139737	-0.00165496		309.2	0.190538	0.191111	0.112806	0.06582	0.0309078
309.4	0.279223	0.219288	0.153516	0.0857453	0.0477532		309.4	0.0450224	0.0372437	0.0342796	0.0138505	-0.00152024		309.4	0.190462	0.191017	0.112379	0.0657201	0.0311065
309.6	0.279412	0.219491	0.153437	0.0858666	0.0475954		309.6	0.0448531	0.0370905	0.0347796	0.013496	-0.00159019		309.6	0.190863	0.190858	0.11254	0.0657589	0.0306713
309.8	0.279383	0.219591	0.15343	0.086166	0.0474336		309.8	0.0451343	0.0369383	0.0349043	0.0137396	-0.00175477		309.8	0.191005	0.191002	0.112386	0.0658717	0.0306082
310	0.279524	0.219701	0.153315	0.0860631	0.0471357		310	0.0452053	0.0368632	0.0348021	0.0138371	-0.00192743		310	0.191291	0.191539	0.112604	0.0660339	0.031054
310.2	0.27951	0.219605	0.153076	0.0860546	0.0470628		310.2	0.045194	0.0370642	0.0343584	0.0137075	-0.00190795		310.2	0.19142	0.191517	0.112863	0.0659824	0.0312674
310.4	0.27967	0.219618	0.153029	0.0861282	0.0472997		310.4	0.0452019	0.0372662	0.034199	0.0139488	-0.00232445		310.4	0.191504	0.191495	0.112499	0.0657841	0.0317755
310.6	0.279434	0.219336	0.153139	0.0858948	0.0474437		310.6	0.0451141	0.0380192	0.0341087	0.0141566	-0.00220743		310.6	0.191304	0.191585	0.112777	0.0660165	0.0317217
310.8	0.279086	0.219416	0.153039	0.0855025	0.0474877		310.8	0.045158	0.0382102	0.034066	0.0141811	-0.00146761		310.8	0.191619	0.191522	0.113031	0.0662236	0.0318814
311	0.279081	0.219022	0.152944	0.085626	0.0476815		311	0.0450133	0.0380621	0.0341988	0.0142885	-0.00141896		311	0.191206	0.191142	0.113316	0.0665518	0.0322621
311.2	0.278902	0.218529	0.152923	0.0855602	0.0479678		311.2	0.0452356	0.0381178	0.0344934	0.0148907	-0.00135872		311.2	0.19101	0.191234	0.113392	0.0665816	0.0322517
311.4	0.278739	0.218674	0.1522	0.0856651	0.0483613		311.4	0.0453701	0.0379557	0.0348235	0.0150587	-0.00133364		311.4	0.190694	0.191209	0.113354	0.0663287	0.0322044
311.6	0.27878	0.218704	0.151792	0.0858607	0.0483568		311.6	0.0453924	0.0376225	0.0349411	0.0150813	-0.00115191		311.6	0.190473	0.191291	0.11381	0.066649	0.0319682
311.8	0.278856	0.218742	0.152098	0.0861704	0.0485527		311.8	0.0450853	0.0374794	0.0346668	0.0153414	-0.00080448		311.8	0.190096	0.190635	0.11343	0.0667499	0.0318573
312	0.279088	0.218863	0.151851	0.0861828	0.0491894		312	0.0447855	0.0376019	0.0349875	0.0148649	-0.00070663		312	0.189905	0.19044	0.113354	0.0667549	0.0315518
312.2	0.279243	0.219337	0.151493	0.0861646	0.0496658		312.2	0.0444373	0.0373588	0.0354709	0.0146021	-0.0009114		312.2	0.1895	0.190286	0.113451	0.0662882	0.0318777
312.4	0.279589	0.21904	0.151146	0.0861536	0.0496438		312.4	0.0442408	0.0374874	0.0351692	0.0143534	-0.00113289		312.4	0.189193	0.190328	0.113482	0.0658242	0.0318553
312.6	0.280122	0.219022	0.150963	0.0862854	0.0493367		312.6	0.0447678	0.0374122	0.0352655	0.0145069	-0.00120822		312.6	0.188945	0.190571	0.113175	0.0656934	0.0319744
312.8	0.27982	0.219597	0.151012	0.0859869	0.0495049		312.8	0.0449379	0.0368961	0.0354431	0.014736	-0.00116639		312.8	0.188919	0.190581	0.113009	0.0649867	0.0322849
313	0.279823	0.219447	0.151171	0.0859365	0.0492658		313	0.0450473	0.0370783	0.0352977	0.0145316	-0.00103986		313	0.189097	0.19033	0.112641	0.0647579	0.0321084
313.2	0.280016	0.21919	0.150996	0.0859263	0.0491582		313.2	0.0450219	0.037119	0.0353566	0.0143628	-0.00036456		313.2	0.189255	0.190545	0.11273	0.064366	0.0320195
313.4	0.280198	0.218819	0.151122	0.0855402	0.0488448		313.4	0.0451316	0.0371276	0.0350476	0.0147295	-3.575e-05		313.4	0.189426	0.190597	0.112376	0.0641015	0.0316262
313.6	0.280687	0.219126	0.151331	0.0857854	0.0488392		313.6	0.0452511	0.0368646	0.0349675	0.0147052	-7.064e-05		313.6	0.189961	0.190584	0.112553	0.063947	0.0312001
313.8	0.280556	0.218947	0.151753	0.0856616	0.0484642		313.8	0.0451516	0.0369302	0.0344574	0.0148978	1.436e-05		313.8	0.190056	0.191168	0.112209	0.0641392	0.0313766
314	0.280649	0.219086	0.152116	0.0852622	0.0484011		314	0.0446874	0.036911	0.0337962	0.014855	-8.82e-05		314	0.190242	0.191178	0.112495	0.0640481	0.031763
314.2	0.280573	0.219445	0.152513	0.0853684	0.0486232		314.2	0.0440472	0.0368509	0.0337212	0.0150373	0.00019657		314.2	0.189924	0.190548	0.112745	0.0642837	0.0317296
314.4	0.280266	0.219682	0.15262	0.0851781	0.0482901		314.4	0.0439115	0.0372766	0.0336539	0.0150752	0.0001514		314.4	0.19012	0.190645	0.112461	0.064504	0.0319325
314.6	0.279723	0.220181	0.153038	0.0850853	0.0482296		314.6	0.0437011	0.0375817	0.0337172	0.01543	0.00029333		314.6	0.189922	0.190682	0.112847	0.0649766	0.0317342
314.8	0.279218	0.220551	0.153136	0.0853905	0.0483331		314.8	0.0435823	0.0375335	0.0336854	0.0150848	0.0003923		314.8	0.189931	0.190551	0.112959	0.0652879	0.0319
315	0.279305	0.220554	0.152763	0.0857601	0.048449		315	0.0432172	0.0377009	0.0337178	0.0150285	-1.845e-05		315	0.190057	0.19043	0.113235	0.0656078	0.0321949
315.2	0.279434	0.220869	0.153033	0.0860979	0.0485432		315.2	0.0432265	0.0381947	0.0337813	0.0154596	-0.00040987		315.2	0.189935	0.190901	0.113	0.0655588	0.0319797
315.4	0.279297	0.221331	0.152864	0.0863162	0.0489223		315.4	0.0433303	0.0383847	0.0337739	0.0150221	-0.00073728		315.4	0.190012	0.190757	0.113385	0.0657832	0.032036
315.6	0.279481	0.221523	0.153041	0.0863865	0.048787		315.6	0.0431929	0.0381874	0.0337438	0.0147784	-0.00106786		315.6	0.190257	0.190669	0.113664	0.0662091	0.0317836
315.8	0.279717	0.221397	0.153246	0.086361	0.0493058		315.8	0.0429735	0.0382428	0.0337243	0.0148028	-0.0011865		315.8	0.190558	0.190413	0.113659	0.0663469	0.0317464
316	0.279781	0.221443	0.152677	0.0864304	0.0497916		316	0.0426997	0.0387736	0.0337206	0.0144021	-0.0011884		316	0.190893	0.190329	0.113676	0.066456	0.0318767
316.2	0.279863	0.22144	0.152601	0.0864234	0.049553		316.2	0.0430847	0.0386349	0.0339075	0.0141934	-0.00167745		316.2	0.191236	0.190541	0.113908	0.0664464	0.0319883
316.4	0.280003	0.221116	0.152503	0.0863058	0.0491117		316.4	0.0431911	0.0385872	0.0335633	0.0141541	-0.00183168		316.4	0.191383	0.190819	0.113771	0.0663886	0.0317375
316.6	0.280127	0.220969	0.152707	0.0864455	0.0491119		316.6	0.0437813	0.0384126	0.0338875	0.014212	-0.00184864		316.6	0.19139	0.190862	0.113696	0.0665928	0.0316358
316.8	0.279761	0.220961	0.153134	0.0860561	0.0491241		316.8	0.0438234	0.0382222	0.0341664	0.0143178	-0.00163882		316.8	0.191881	0.190776	0.113522	0.0665045	0.0317414
317	0.279653	0.220414	0.153228	0.0859779	0.0489679		317	0.0439945	0.0384105	0.0341144	0.0141678	-0.00143427		317	0.19211	0.190479	0.113404	0.06683	0.0313074
317.2	0.279453	0.219834	0.153044	0.0857408	0.0488194		317.2	0.0442987	0.0380167	0.0338868	0.014535	-0.00096309		317.2	0.192388	0.19041	0.113417	0.0667072	0.0311936
317.4	0.279485	0.219289	0.153545	0.0854777	0.0486901		317.4	0.0447046	0.037886	0.033695	0.0148551	-0.00103504		317.4	0.192434	0.190574	0.113418	0.066867	0.031077
317.6	0.279599	0.219548	0.153683	0.0851964	0.0482609		317.6	0.0446162	0.0373184	0.0338563	0.0148168	-0.00119891		317.6	0.192416	0.190487	0.113447	0.0670241	0.0311093
317.8	0.279294	0.219218	0.153955	0.0848387	0.0476696		317.8	0.0444151	0.0370621	0.0337793	0.0149944	-0.00098593		317.8	0.192289	0.190345	0.113413	0.0671699	0.0313353
318	0.279649	0.219097	0.153472	0.0846056	0.0476306		318	0.04457	0.0366982	0.034294	0.0150363	-0.00060871		318	0.191996	0.189981	0.113329	0.0670793	0.0316186
318.2	0.279512	0.218908	0.153103	0.0846104	0.0478585		318.2	0.0448309	0.0367017	0.0344722	0.0153099	-0.00052853		318.2	0.191818	0.189688	0.113174	0.0671916	0.0319284
318.4	0.27905	0.219171	0.152398	0.0844937	0.047457		318.4	0.0446961	0.0370885	0.0342855	0.0155576	-0.00061985		318.4	0.191897	0.189893	0.11324	0.0669075	0.0319693
318.6	0.279265	0.219529	0.151909	0.0846823	0.0477921		318.6	0.0444938	0.0372777	0.0340724	0.0157369	-0.0004742		318.6	0.191456	0.189828	0.113034	0.066938	0.0320927
318.8	0.279449	0.219671	0.151527	0.0849314	0.047735		318.8	0.044155	0.037575	0.0339604	0.015487	-0.00036306		318.8	0.191159	0.189811	0.113043	0.0667795	0.0318134
319	0.279853	0.219963	0.151451	0.0851798	0.0482154		319	0.0439506	0.0377664	0.0339279	0.0155149	-0.00040907		319	0.191309	0.19001	0.113054	0.0667511	0.0322628
319.2	0.27996	0.219788	0.151433	0.0856421	0.04853		319.2	0.0439283	0.037775	0.0335577	0.0155771	-0.00056903		319.2	0.190846	0.189986	0.11272	0.066613	0.0324781
319.4	0.279863	0.219671	0.15126	0.0855577	0.0486831		319.4	0.0437457	0.0373484	0.0332732	0.0149293	-0.0006562		319.4	0.190623	0.18976	0.112821	0.0665341	0.0325728
319.6	0.279932	0.219912	0.15088	0.0854487	0.0485227		319.6	0.0436228	0.037086	0.0330871	0.014657	-0.00082521		319.6	0.190503	0.189923	0.112327	0.0660384	0.0324804
319.8	0.280095	0.220128	0.151048	0.0855071	0.0491566		319.8	0.043443	0.037076	0.0330604	0.0148185	-0.00064736		319.8	0.1899	0.189787	0.112162	0.0660397	0.0323152
320	0.280077	0.22045	0.151422	0.0855754	0.0491833		320	0.0432811	0.0371909	0.0326275	0.0145141	-0.00057931		320	0.189482	0.189981	0.111723	0.0655365	0.0324225
320.2	0.280341	0.220621	0.151757	0.0854911	0.0489074		320.2	0.0432217	0.0369133	0.0325334	0.0145096	-0.00088135		320.2	0.189317	0.190433	0.111954	0.0653411	0.0319294
320.4	0.280625	0.220424	0.152039	0.0854647	0.0490004		320.4	0.043137	0.0366317	0.0327573	0.0141723	-0.0006793		320.4	0.188695	0.190412	0.111941	0.0651808	0.0319457
320.6	0.280651	0.220491	0.152291	0.0855326	0.049336		320.6	0.0435549	0.0366074	0.0330284	0.0138676	-0.00093711		320.6	0.188605	0.190412	0.112175	0.0655531	0.0316592
320.8	0.280393	0.220547	0.152714	0.0850478	0.0492579		320.8	0.0436633	0.0365794	0.0326885	0.0137264	-0.00096379		320.8	0.18878	0.190437	0.112117	0.0656416	0.0316408
321	0.280493	0.220918	0.152709	0.085196	0.0490975		321	0.043609	0.0369958	0.0326405	0.013672	-0.00096651		321	0.18859	0.190693	0.112389	0.0655964	0.0312475
321.2	0.280421	0.221113	0.15266	0.0850505	0.0487632		321.2	0.0439991	0.0367773	0.0326573	0.0132325	-0.00087802		321.2	0.188623	0.190767	0.112658	0.065537	0.0312025
321.4	0.280664	0.22105	0.152974	0.0848788	0.0487427		321.4	0.0440786	0.0365943	0.0329089	0.0129723	-0.00089892		321.4	0.188525	0.190865	0.112787	0.0656156	0.0307445
321.6	0.280587	0.221492	0.153095	0.0849074	0.0485307		321.6	0.0444074	0.0363159	0.0331017	0.0128061	-0.00050324		321.6	0.188325	0.190734	0.112716	0.0657632	0.0307844
321.8	0.280438	0.220999	0.152942	0.0849242	0.0486572		321.8	0.0446829	0.0361293	0.0331658	0.0129292	-0.00043084		321.8	0.188825	0.19065	0.112802	0.0653515	0.0309951
322	0.280394	0.220791	0.153029	0.0850488	0.0486034		322	0.0449063	0.0362508	0.033482	0.012943	-0.00019934		322	0.188874	0.190891	0.112693	0.0656304	0.0309385
322.2	0.279869	0.220772	0.152723	0.0851173	0.0489192		322.2	0.0447068	0.0362614	0.0335401	0.0134056	-0.0005791		322.2	0.189331	0.191204	0.11303	0.0659909	0.0310801
322.4	0.279713	0.220902	0.152475	0.085145	0.0486775		322.4	0.0443164	0.0361174	0.0330994	0.0137412	-0.00059798		322.4	0.189489	0.191244	0.113261	0.0659984	0.0306833
322.6	0.279603	0.220926	0.15246	0.0855453	0.0489383		322.6	0.0442689	0.036151	0.0327184	0.0139345	-0.00070239		322.6	0.189575	0.191179	0.112829	0.0659587	0.0304435
322.8	0.279716	0.220791	0.152697	0.0856935	0.0487131		322.8	0.0441548	0.0361218	0.0329584	0.0142034	-0.00062063		322.8	0.189669	0.19128	0.113052	0.0659799	0.0302348
323	0.279398	0.220336	0.152739	0.0862847	0.0489204		323	0.0438426	0.036037	0.0331512	0.01431	-0.0008131		323	0.190024	0.191715	0.113122	0.0659304	0.0308935
323.2	0.279145	0.220053	0.15293	0.0864237	0.0486513		323.2	0.0433178	0.0358181	0.0327806	0.0145547	-0.0010429		323.2	0.189936	0.1917	0.113118	0.0659588	0.0311025
323.4	0.278498	0.220091	0.153096	0.0862602	0.0483458		323.4	0.0431292	0.0359981	0.0327569	0.0145955	-0.00119812		323.4	0.189817	0.191961	0.113074	0.0657672	0.0312008
323.6	0.278484	0.220456	0.153075	0.0863999	0.0483257		323.6	0.0430282	0.036019	0.0327219	0.0148711	-0.00133711		323.6	0.189565	0.192411	0.112643	0.0656674	0.0309755
323.8	0.27866	0.220356	0.153817	0.0863512	0.0485458		323.8	0.0426577	0.0360454	0.0326439	0.0151564	-0.00140564		323.8	0.189627	0.192582	0.112873	0.065516	0.0313091
324	0.278816	0.220154	0.153945	0.0861225	0.0482698		324	0.0420749	0.0362015	0.0324885	0.0153777	-0.0015111		324	0.189876	0.192836	0.1132	0.0653949	0.0315781
324.2	0.278829	0.219781	0.15409	0.0860781	0.0479732		324.2	0.0418231	0.0361854	0.032559	0.0156318	-0.0015083		324.2	0.189769	0.192717	0.113318	0.0659551	0.0315723
324.4	0.278715	0.219524	0.154193	0.0857335	0.0479743		324.4	0.0419556	0.0365225	0.0325053	0.0156251	-0.00204085		324.4	0.189574	0.192095	0.113343	0.066586	0.0321816
324.6	0.278801	0.220178	0.153943	0.0856447	0.0477614		324.6	0.041968	0.0368484	0.0320753	0.0154678	-0.00259547		324.6	0.190022	0.191748	0.113414	0.0667004	0.0323205
324.8	0.27899	0.220106	0.153759	0.0853166	0.0472269		324.8	0.0419093	0.037409	0.0319579	0.0155211	-0.00281395		324.8	0.190409	0.191879	0.113095	0.0669376	0.0326669
325	0.279134	0.22026	0.153309	0.0852668	0.0472736		325	0.0416638	0.0375834	0.0317101	0.015355	-0.00226513		325	0.190525	0.191942	0.112897	0.0671571	0.0328829
325.2	0.279182	0.220313	0.153077	0.0846634	0.0474916		325.2	0.0421841	0.037357	0.0318626	0.0147927	-0.00207234		325.2	0.190614	0.191274	0.112927	0.067067	0.0327195
325.4	0.279302	0.220197	0.153032	0.084773	0.0479795		325.4	0.0423271	0.0372989	0.0319715	0.0150367	-0.00178206		325.4	0.190858	0.190972	0.112472	0.0667496	0.0326178
325.6	0.279418	0.220265	0.152686	0.0849729	0.0478937		325.6	0.0424887	0.0376381	0.0323759	0.0151934	-0.00181145		325.6	0.190734	0.190507	0.112495	0.0666311	0.0328403
325.8	0.27971	0.219996	0.152434	0.0846421	0.0480303		325.8	0.042867	0.0376133	0.0327079	0.0155477	-0.00191984		325.8	0.191127	0.190242	0.112846	0.0665028	0.032717
326	0.279686	0.22015	0.152501	0.0845819	0.0480608		326	0.043008	0.0377027	0.0332727	0.015673	-0.00224066		326	0.190628	0.190214	0.113026	0.0667086	0.0325888
326.2	0.279787	0.220051	0.152021	0.0847751	0.0482139		326.2	0.0428236	0.0377396	0.0332541	0.0156531	-0.00199077		326.2	0.190558	0.189998	0.113182	0.06676	0.0323628
326.4	0.279914	0.220199	0.151797	0.0849849	0.0478891		326.4	0.0434366	0.0376693	0.0330572	0.015411	-0.0019046		326.4	0.190439	0.189559	0.113348	0.0663614	0.0318339
326.6	0.279923	0.220289	0.151477	0.0853942	0.0480491		326.6	0.0439883	0.0378132	0.0331837	0.0153145	-0.00193485		326.6	0.190297	0.189644	0.113538	0.0663837	0.0311519
326.8	0.280287	0.220144	0.151459	0.0852025	0.0479987		326.8	0.0442635	0.0378464	0.0336909	0.0150896	-0.00175028		326.8	0.190357	0.189603	0.114063	0.0664322	0.0309044
327	0.280083	0.220152	0.151473	0.0852377	0.0482136		327	0.0444801	0.0381304	0.0335951	0.0149801	-0.00183698		327	0.190604	0.190225	0.114101	0.0659694	0.030895
327.2	0.280109	0.220163	0.1519	0.0848978	0.0484175		327.2	0.0445234	0.0378501	0.0335002	0.0148804	-0.00171808		327.2	0.190636	0.190399	0.114159	0.0657339	0.0305251
327.4	0.279949	0.220372	0.152096	0.0848398	0.0484146		327.4	0.0449884	0.0378692	0.0331734	0.0143266	-0.0016734		327.4	0.190682	0.190749	0.114169	0.0655643	0.0303709
327.6	0.280485	0.220584	0.152299	0.0849059	0.0484452		327.6	0.0449228	0.0376139	0.0331481	0.014407	-0.00167683		327.6	0.190691	0.191029	0.113884	0.065738	0.0300934
327.8	0.280594	0.220187	0.152536	0.0848332	0.0484006		327.8	0.0448617	0.0374939	0.0333572	0.0143226	-0.0018286		327.8	0.190783	0.191094	0.114201	0.06591	0.0305894
328	0.280489	0.220209	0.152681	0.0846024	0.0483232		328	0.044746	0.0374117	0.0332526	0.0142434	-0.00168489		328	0.190754	0.191047	0.114337	0.0663316	0.0306848
328.2	0.279956	0.22053	0.153244	0.0847627	0.0482548		328.2	0.0447413	0.0372372	0.0329052	0.0138947	-0.00207032		328.2	0.190858	0.190787	0.113698	0.0666627	0.0310909
328.4	0.279774	0.220796	0.153292	0.0846258	0.0480087		328.4	0.0445441	0.0375464	0.0326545	0.0139133	-0.00237221		328.4	0.191244	0.190943	0.113556	0.0669802	0.031253
328.6	0.279941	0.221603	0.153027	0.0845691	0.0478317		328.6	0.0443756	0.0372778	0.0326472	0.0135284	-0.00244617		328.6	0.19162	0.190988	0.113546	0.0666188	0.0316116
328.8	0.27987	0.221343	0.15309	0.0842811	0.04812		328.8	0.0443631	0.0368398	0.0327069	0.0132023	-0.00222569		328.8	0.191581	0.191491	0.113012	0.0669333	0.0319073
329	0.279508	0.221649	0.153068	0.0843458	0.048533		329	0.0437834	0.0361928	0.0325071	0.0128447	-0.00158593		329	0.191638	0.191506	0.112724	0.0671851	0.0322462
329.2	0.27954	0.221939	0.153177	0.0846041	0.0488915		329.2	0.0439684	0.0357991	0.0329662	0.0130277	-0.00184733		329.2	0.191903	0.191289	0.112774	0.0666244	0.0318926
329.4	0.279625	0.222065	0.153106	0.0850062	0.0487813		329.4	0.0435343	0.0355267	0.03313	0.0129353	-0.0017499		329.4	0.19201	0.190966	0.11262	0.0665264	0.0321426
329.6	0.27979	0.222286	0.152935	0.0850421	0.0488783		329.6	0.0434891	0.0356182	0.0333463	0.0130062	-0.00235773		329.6	0.191696	0.190761	0.113105	0.0663917	0.0321646
329.8	0.279784	0.222255	0.152912	0.0848535	0.0488418		329.8	0.0435715	0.0355256	0.0338352	0.0130169	-0.00235175		329.8	0.191515	0.190882	0.112953	0.0663623	0.0324697
330	0.279626	0.222415	0.153056	0.0848916	0.0484192		330	0.042787	0.035425	0.0340258	0.0130778	-0.00274693		330	0.191457	0.190798	0.112848	0.0661135	0.0324983
330.2	0.279721	0.222298	0.153209	0.0850455	0.0483986		330.2	0.0421024	0.0355401	0.0340731	0.0130755	-0.0022617		330.2	0.191628	0.190918	0.112784	0.0662702	0.032131
330.4	0.280192	0.222166	0.153169	0.0847007	0.0479443		330.4	0.0425606	0.0355633	0.0340743	0.0132421	-0.00219006		330.4	0.191536	0.19061	0.113067	0.0658115	0.0322262
330.6	0.280211	0.221637	0.153274	0.084762	0.0482991		330.6	0.0428056	0.0357778	0.0339063	0.0134593	-0.00220628		330.6	0.191348	0.190539	0.113333	0.0658662	0.0318706
330.8	0.280488	0.221503	0.153863	0.0843655	0.0480376		330.8	0.0428847	0.0360993	0.0337848	0.013245	-0.0021808		330.8	0.191293	0.190646	0.113754	0.0652797	0.0319736
331	0.280428	0.221231	0.153593	0.0842697	0.0479389		331	0.0430361	0.0361257	0.0338412	0.0131377	-0.00216673		331	0.191155	0.191014	0.113918	0.0647104	0.0318741
331.2	0.280299	0.221386	0.153708	0.0841809	0.0480295		331.2	0.0430599	0.0361601	0.0339329	0.0130944	-0.00233517		331.2	0.190519	0.190998	0.114109	0.0649231	0.0318316
331.4	0.280471	0.221322	0.153578	0.0842285	0.0478455		331.4	0.0433861	0.0362223	0.0335781	0.0131949	-0.00255665		331.4	0.190435	0.190997	0.114125	0.0650072	0.0321699
331.6	0.280569	0.220999	0.153395	0.0842082	0.0476724		331.6	0.0435173	0.0363614	0.0337513	0.0136757	-0.00240798		331.6	0.190107	0.191347	0.114466	0.0649585	0.032302
331.8	0.280224	0.220399	0.15335	0.0841665	0.0476213		331.8	0.0439237	0.03625	0.0337888	0.0137344	-0.0019224		331.8	0.189765	0.191152	0.114655	0.065004	0.0324653
332	0.280023	0.220779	0.153522	0.0839884	0.0478845		332	0.044203	0.0363578	0.0333486	0.0137431	-0.00189375		332	0.190012	0.191143	0.114834	0.0651265	0.0326994
332.2	0.279871	0.221078	0.153236	0.0838728	0.0477373		332.2	0.0441488	0.0364305	0.033154	0.0137822	-0.00204368		332.2	0.189905	0.191304	0.114816	0.0652538	0.0324835
332.4	0.279815	0.221589	0.153085	0.0836585	0.0478918		332.4	0.0441357	0.0363216	0.0330256	0.0139181	-0.00162616		332.4	0.189745	0.191393	0.115088	0.0655538	0.0322636
332.6	0.279672	0.221802	0.153018	0.0836613	0.0482355		332.6	0.0441817	0.0361091	0.0326929	0.0138657	-0.00151509		332.6	0.189692	0.191151	0.115089	0.0654445	0.0325833
332.8	0.27966	0.222025	0.153024	0.0839293	0.0486604		332.8	0.0439351	0.0360654	0.0325974	0.0138227	-0.00119468		332.8	0.189577	0.191385	0.114818	0.065967	0.0325507
333	0.279708	0.222604	0.152998	0.084392	0.0487785		333	0.0436191	0.0364896	0.0327966	0.0142518	-0.0009886		333	0.190049	0.191549	0.114513	0.0661207	0.0324511
333.2	0.280111	0.222916	0.152772	0.0850081	0.0491964		333.2	0.0437251	0.0365641	0.0328367	0.0147598	-0.00124611		333.2	0.189918	0.191492	0.114373	0.065787	0.0321412
333.4	0.279893	0.22309	0.152714	0.0848793	0.0489126		333.4	0.0434752	0.0367932	0.0328612	0.0146192	-0.00132068		333.4	0.189648	0.191592	0.114387	0.0658105	0.0319205
333.6	0.279958	0.223275	0.152823	0.0849285	0.048888		333.6	0.043582	0.0367921	0.033142	0.0149102	-0.00163481		333.6	0.189503	0.191768	0.114172	0.0655935	0.0316196
333.8	0.280113	0.222997	0.153281	0.0851098	0.0484905		333.8	0.0433325	0.0365235	0.03348	0.0149383	-0.00130197		333.8	0.189594	0.192043	0.113784	0.0657057	0.0315482
334	0.280159	0.222958	0.153262	0.0857147	0.0482419		334	0.0431786	0.0364526	0.033238	0.0149754	-0.00103417		334	0.189938	0.191702	0.113501	0.0654604	0.0314071
334.2	0.280393	0.2225	0.153538	0.0858842	0.0485079		334.2	0.0430502	0.0363731	0.0330918	0.0151909	-0.00108724		334.2	0.189908	0.191433	0.113197	0.0657163	0.0311666
334.4	0.280451	0.222194	0.153637	0.0857327	0.0481486		334.4	0.0434215	0.036595	0.0326693	0.0149876	-0.00150815		334.4	0.189955	0.190806	0.113227	0.0654361	0.0312734
334.6	0.280044	0.221599	0.153468	0.0860737	0.0484785		334.6	0.0435661	0.0365055	0.0322612	0.0145349	-0.00195057		334.6	0.189738	0.19066	0.113077	0.0655656	0.0310167
334.8	0.280174	0.221662	0.153771	0.0860544	0.0485416		334.8	0.0436598	0.0362203	0.0321302	0.0137116	-0.00184744		334.8	0.189729	0.190599	0.113047	0.0653354	0.030956
335	0.279958	0.221635	0.153369	0.0863081	0.0487894		335	0.043739	0.0358733	0.0322804	0.0136475	-0.00170225		335	0.189528	0.190464	0.112808	0.0655426	0.0308117
335.2	0.279731	0.221614	0.153605	0.0863842	0.0490725		335.2	0.0441465	0.0356861	0.0322306	0.0136886	-0.00232343		335.2	0.189286	0.190383	0.112675	0.0657678	0.0309799
335.4	0.279641	0.221399	0.153679	0.0862998	0.0493654		335.4	0.0443529	0.0352809	0.0321843	0.0136408	-0.00273231		335.4	0.189581	0.190221	0.112809	0.0656533	0.0313501
335.6	0.27933	0.221438	0.154097	0.0862465	0.0491962		335.6	0.0446407	0.0353707	0.0323065	0.0137067	-0.00241056		335.6	0.189552	0.190208	0.113188	0.0655395	0.0317062
335.8	0.279209	0.221299	0.154145	0.0864922	0.0494611		335.8	0.0445763	0.035354	0.0322121	0.0134175	-0.00247839		335.8	0.189803	0.189897	0.112988	0.0655636	0.0319996
336	0.279171	0.221586	0.154122	0.0863492	0.0497032		336	0.0442369	0.0354076	0.0318305	0.0131594	-0.00287172		336	0.19011	0.190043	0.113459	0.065762	0.0320625
336.2	0.278935	0.221916	0.15402	0.0862765	0.0498711		336.2	0.0437024	0.03547	0.0315037	0.0127476	-0.00309919		336.2	0.189797	0.189953	0.113856	0.0663087	0.0320744
336.4	0.278701	0.222186	0.154054	0.0859642	0.0502428		336.4	0.043238	0.035615	0.0315265	0.0129648	-0.00285603		336.4	0.189673	0.190114	0.113976	0.0665818	0.032723
336.6	0.278593	0.222128	0.154112	0.0859649	0.050312		336.6	0.0430738	0.0358778	0.0315819	0.0130124	-0.00271888		336.6	0.189971	0.190078	0.114246	0.0668546	0.0332323
336.8	0.278636	0.222454	0.153982	0.085932	0.0502544		336.8	0.0428748	0.0362745	0.03187	0.012926	-0.00255015		336.8	0.189946	0.190597	0.11445	0.0670988	0.0331681
337	0.278602	0.222655	0.154028	0.0859372	0.0499496		337	0.042793	0.0365064	0.0320157	0.0132882	-0.00259786		337	0.190189	0.190705	0.114178	0.0667987	0.0331014
337.2	0.278722	0.222503	0.154174	0.0861079	0.0497035		337.2	0.042478	0.0366302	0.0318844	0.0135702	-0.00227944		337.2	0.189836	0.190685	0.114344	0.0667528	0.0329976
337.4	0.278673	0.222473	0.154202	0.0855138	0.0489446		337.4	0.0423445	0.0367111	0.0319368	0.0134521	-0.0019743		337.4	0.189704	0.190835	0.114357	0.0666079	0.0328829
337.6	0.278872	0.222377	0.154154	0.0855849	0.0486353		337.6	0.0428008	0.0367925	0.0321628	0.0134357	-0.00160513		337.6	0.189664	0.190968	0.11413	0.0662151	0.0328247
337.8	0.279117	0.222178	0.154331	0.0857867	0.0486165		337.8	0.042371	0.0367212	0.0321571	0.0134652	-0.00148747		337.8	0.189676	0.191067	0.11407	0.0662246	0.0329515
338	0.279002	0.222167	0.153793	0.0856753	0.048246		338	0.0424093	0.0369805	0.0317957	0.0135848	-0.00123858		338	0.189731	0.190509	0.113552	0.0665806	0.0326683
338.2	0.279253	0.221511	0.153697	0.0852619	0.0482744		338.2	0.0420311	0.036631	0.0317617	0.013765	-0.00144622		338.2	0.189902	0.190559	0.113447	0.0670243	0.0322309
338.4	0.279331	0.221735	0.153716	0.0852793	0.0484759		338.4	0.0420904	0.036403	0.0315834	0.0133241	-0.00145958		338.4	0.189717	0.190236	0.113642	0.0664147	0.0318506
338.6	0.279466	0.221648	0.153163	0.0852281	0.0486464		338.6	0.0420738	0.0361953	0.0312946	0.0133535	-0.00109266		338.6	0.18924	0.190068	0.113482	0.0658177	0.0318208
338.8	0.279909	0.221607	0.15314	0.0853474	0.0489264		338.8	0.0421952	0.0359035	0.031397	0.0133028	-0.00082309		338.8	0.189274	0.18997	0.113166	0.0659655	0.031677
339	0.280193	0.221521	0.152998	0.0852421	0.0488349		339	0.0424223	0.0358754	0.0315394	0.0134212	-0.00073481		339	0.189639	0.189981	0.113043	0.0660937	0.0316214
339.2	0.280124	0.221276	0.153121	0.0850182	0.0489462		339.2	0.0425961	0.0356823	0.0319089	0.0134314	-0.00138325		339.2	0.189972	0.190053	0.112836	0.0657833	0.0316336
339.4	0.279965	0.22147	0.153026	0.0851332	0.049104		339.4	0.0424488	0.035892	0.0322118	0.0129884	-0.0015845		339.4	0.190222	0.190141	0.112501	0.0655237	0.0316721
339.6	0.279675	0.22118	0.152872	0.0853228	0.0491632		339.6	0.0427217	0.0360265	0.0325477	0.0129896	-0.0015081		339.6	0.189922	0.190106	0.112715	0.0651989	0.0315206
339.8	0.279845	0.221208	0.15254	0.0856908	0.0493195		339.8	0.0425629	0.0361186	0.0326042	0.0125507	-0.0016111		339.8	0.189912	0.190096	0.112812	0.0650805	0.0311704
340	0.279737	0.221204	0.152288	0.0855309	0.0494633		340	0.0422056	0.0359275	0.0327015	0.0124661	-0.0019074		340	0.189631	0.190009	0.113429	0.0651126	0.0310305
340.2	0.279474	0.221149	0.152193	0.0855212	0.0494157		340.2	0.0422242	0.0357345	0.0330561	0.0124929	-0.00210893		340.2	0.189408	0.190014	0.113584	0.0655238	0.0314452
340.4	0.27932	0.220874	0.151934	0.0852538	0.0492008		340.4	0.042268	0.0357823	0.0336314	0.0127155	-0.00232718		340.4	0.189185	0.190212	0.113678	0.0654647	0.0315586
340.6	0.279401	0.220794	0.1524	0.0854299	0.0490933		340.6	0.0424015	0.0357001	0.0337829	0.0123746	-0.00230116		340.6	0.189128	0.190245	0.113441	0.0656444	0.0316766
340.8	0.278943	0.221107	0.152418	0.0854822	0.0487867		340.8	0.0422967	0.0356728	0.033915	0.012403	-0.0023061		340.8	0.188954	0.19009	0.113611	0.0656448	0.0314198
341	0.278722	0.221576	0.152695	0.0856498	0.048635		341	0.0423487	0.0362462	0.0335563	0.0122216	-0.00252444		341	0.188718	0.190251	0.113289	0.0658068	0.0316314
341.2	0.278389	0.221414	0.153043	0.085593	0.0484376		341.2	0.0424519	0.0363314	0.0332864	0.0124346	-0.00234045		341.2	0.18866	0.190363	0.113424	0.0660077	0.0316528
341.4	0.278396	0.221694	0.153135	0.0853147	0.048201		341.4	0.0426053	0.0361005	0.0333089	0.0125082	-0.00225607		341.4	0.188516	0.190592	0.113297	0.06573	0.0314962
341.6	0.278184	0.222015	0.153346	0.0856657	0.048315		341.6	0.0431668	0.0364676	0.033083	0.0127102	-0.00235553		341.6	0.188263	0.191391	0.113275	0.0657555	0.0313921
341.8	0.277953	0.222398	0.15376	0.0858164	0.0483079		341.8	0.0427666	0.0362905	0.0330135	0.0124018	-0.00222514		341.8	0.1885	0.191331	0.113581	0.066196	0.0315799
342	0.277793	0.222498	0.15393	0.08536	0.0481772		342	0.0429224	0.036185	0.0329539	0.0124186	-0.0016441		342	0.188508	0.191025	0.113618	0.0667464	0.0314139
342.2	0.278071	0.222177	0.153704	0.0853877	0.0484881		342.2	0.0429251	0.0359183	0.0327803	0.0125067	-0.00177221		342.2	0.188716	0.19136	0.113726	0.0664987	0.0317376
342.4	0.278549	0.222885	0.154006	0.0854528	0.0489663		342.4	0.0427714	0.0358825	0.0325815	0.0127209	-0.00185463		342.4	0.188574	0.191161	0.114077	0.065911	0.0320726
342.6	0.278216	0.222891	0.153745	0.0851546	0.0492039		342.6	0.0424924	0.03588	0.0321142	0.0125828	-0.00138595		342.6	0.188802	0.191074	0.113609	0.0659567	0.0328102
342.8	0.278745	0.222858	0.153918	0.0852515	0.0492544		342.8	0.0425394	0.035742	0.031949	0.0126343	-0.00144079		342.8	0.188798	0.190984	0.113351	0.0666351	0.0329907
343	0.27893	0.223154	0.15411	0.0849222	0.048817		343	0.0424569	0.0357389	0.0316943	0.012139	-0.00148886		343	0.189521	0.191	0.113264	0.0665603	0.0331238
343.2	0.279223	0.223271	0.154316	0.0848146	0.0489519		343.2	0.0422479	0.0354099	0.0319873	0.0125469	-0.00197108		343.2	0.189455	0.191062	0.113114	0.0666782	0.033243
343.4	0.279058	0.223181	0.154539	0.0849155	0.0486246		343.4	0.0422939	0.0354339	0.0318717	0.0124443	-0.00186098		343.4	0.189396	0.190782	0.11306	0.066772	0.0332053
343.6	0.279128	0.223366	0.154664	0.0850251	0.048404		343.6	0.0426008	0.0354862	0.0320465	0.0126966	-0.00177107		343.6	0.189156	0.190229	0.113331	0.066541	0.03331
343.8	0.279796	0.223358	0.15479	0.0851551	0.0483177		343.8	0.0423501	0.0352758	0.0322591	0.0127302	-0.00161605		343.8	0.189529	0.190156	0.113779	0.0664709	0.0334397
344	0.280009	0.223069	0.154936	0.0851965	0.0482784		344	0.0420308	0.0353437	0.0324175	0.0127296	-0.00169999		344	0.189547	0.189815	0.114068	0.0662147	0.0335842
344.2	0.280381	0.223201	0.15502	0.0853875	0.0481817		344.2	0.0420193	0.0353007	0.0325579	0.0132718	-0.00165512		344.2	0.189334	0.189644	0.113706	0.0665288	0.0336497
344.4	0.280344	0.223506	0.155022	0.0852494	0.0480722		344.4	0.0420393	0.0353378	0.0330539	0.0132323	-0.00207907		344.4	0.189277	0.189725	0.113539	0.0665834	0.0332078
344.6	0.280452	0.223926	0.154965	0.0850774	0.0480857		344.6	0.0416843	0.0354274	0.0334305	0.0133154	-0.00166536		344.6	0.189208	0.189539	0.113089	0.0667527	0.033043
344.8	0.280326	0.224268	0.154627	0.0846762	0.0479488		344.8	0.0421363	0.0354697	0.0335798	0.013645	-0.00167725		344.8	0.189508	0.1897	0.113538	0.066792	0.0326965
345	0.280004	0.224385	0.154672	0.0846669	0.048013		345	0.0421938	0.0355541	0.0334613	0.0138401	-0.00159353		345	0.18951	0.190214	0.112978	0.0665903	0.0321743
345.2	0.279858	0.223834	0.154586	0.0846994	0.047856		345.2	0.042281	0.03535	0.0337708	0.0141931	-0.00168771		345.2	0.189716	0.18974	0.11287	0.0663955	0.0313276
345.4	0.280239	0.223984	0.154349	0.0846454	0.0478253		345.4	0.0425102	0.0356185	0.0338509	0.014259	-0.00191058		345.4	0.189234	0.189805	0.112646	0.0664033	0.0306928
345.6	0.280152	0.224125	0.154183	0.084684	0.0479894		345.6	0.04272	0.0360166	0.0340354	0.0138988	-0.0020426		345.6	0.189177	0.189961	0.112475	0.066531	0.0305018
345.8	0.280048	0.224035	0.154139	0.084474	0.0480288		345.8	0.0426503	0.0362728	0.0342231	0.0135162	-0.00187674		345.8	0.189432	0.189873	0.112746	0.0667224	0.0302193
346	0.280127	0.223828	0.154098	0.0835969	0.0481377		346	0.0423509	0.0364918	0.0344218	0.0136363	-0.00173941		346	0.189202	0.189805	0.112714	0.0671274	0.0301466
346.2	0.28027	0.223455	0.153569	0.0837755	0.0484161		346.2	0.0423611	0.0367539	0.0342569	0.0135748	-0.00178879		346.2	0.189181	0.189925	0.112742	0.06691	0.0300428
346.4	0.280074	0.223903	0.153752	0.0838281	0.0484549		346.4	0.0420176	0.0368219	0.0338956	0.0133382	-0.00112487		346.4	0.189297	0.189805	0.112697	0.0667951	0.0301218
346.6	0.279554	0.223957	0.153712	0.083898	0.0483064		346.6	0.0416907	0.0366162	0.0335271	0.0128094	-0.00087789		346.6	0.189109	0.189811	0.112446	0.0666699	0.0304259
346.8	0.279963	0.223837	0.154014	0.0839724	0.0480101		346.8	0.0413086	0.0364697	0.0332004	0.0128417	-0.0014493		346.8	0.188794	0.189851	0.112659	0.0663817	0.0303227
347	0.279911	0.224004	0.154002	0.0836427	0.0476161		347	0.0411167	0.0365096	0.0331306	0.0125417	-0.00136037		347	0.189135	0.190053	0.112701	0.0663501	0.0304462
347.2	0.279959	0.224245	0.154107	0.0837615	0.0477251		347.2	0.0411454	0.0364855	0.032857	0.0132669	-0.00102528		347.2	0.18871	0.190294	0.112693	0.0665019	0.0311705
347.4	0.279418	0.223995	0.154171	0.0838653	0.0476813		347.4	0.0410833	0.0366633	0.032456	0.0128401	-0.00071441		347.4	0.188857	0.190488	0.112941	0.0664781	0.0315878
347.6	0.279318	0.223981	0.15391	0.0841155	0.0479265		347.6	0.0411417	0.0368776	0.0321155	0.0128109	-0.00046134		347.6	0.188954	0.190536	0.112986	0.0662284	0.0317464
347.8	0.279744	0.223956	0.154004	0.0842843	0.0480196		347.8	0.0409216	0.0369965	0.0317348	0.0130065	-0.00047091		347.8	0.189281	0.191079	0.113768	0.0661566	0.0320376
348	0.27987	0.224657	0.153958	0.0846822	0.047966		348	0.0409807	0.0372818	0.0316221	0.012815	-0.00054183		348	0.189757	0.191006	0.114098	0.0660445	0.0322146
348.2	0.280085	0.224869	0.153817	0.0848804	0.0483915		348.2	0.0415056	0.0373124	0.0318541	0.0131286	-0.00072318		348.2	0.190267	0.191161	0.113828	0.0664159	0.0322994
348.4	0.279749	0.224728	0.153337	0.0849307	0.0486872		348.4	0.0414493	0.0370907	0.0323141	0.0130637	-0.00050209		348.4	0.191051	0.191416	0.113786	0.0664231	0.0320508
348.6	0.279961	0.224937	0.153218	0.0850384	0.0487737		348.6	0.0413784	0.0372076	0.0318636	0.0132202	-0.00048661		348.6	0.19157	0.191595	0.114063	0.066466	0.0321973
348.8	0.280088	0.224905	0.15309	0.0849657	0.04893		348.8	0.0417129	0.0371452	0.0318456	0.0136174	-0.00032713		348.8	0.192042	0.191784	0.114338	0.0664114	0.0322983
349	0.280202	0.224511	0.15292	0.085552	0.0491183		349	0.0415518	0.0369006	0.0320968	0.0135411	-0.00074034		349	0.191786	0.191247	0.113787	0.0666182	0.0317602
349.2	0.280286	0.224052	0.152933	0.0860603	0.0494734		349.2	0.0418323	0.03698	0.0319512	0.0133933	-0.00158527		349.2	0.19151	0.190754	0.11403	0.0667902	0.0315903
349.4	0.280804	0.224283	0.153126	0.086178	0.0494284		349.4	0.0419132	0.0367199	0.0319119	0.0136469	-0.00209645		349.4	0.191139	0.190986	0.114004	0.0669667	0.0318001
349.6	0.280825	0.22384	0.153475	0.0863095	0.0495429		349.6	0.0418865	0.0365021	0.0323382	0.0135263	-0.00188575		349.6	0.190901	0.191006	0.114185	0.066713	0.0316267
349.8	0.280957	0.2236	0.153733	0.0866155	0.04959		349.8	0.0417225	0.0365532	0.0322614	0.0136195	-0.00192616		349.8	0.190596	0.190801	0.114443	0.0671673	0.031542
350	0.280994	0.223456	0.15365	0.0866962	0.0495284		350	0.0417876	0.0366095	0.0327923	0.0134752	-0.00166122		350	0.190305	0.190571	0.114564	0.067119	0.0315628
350.2	0.280943	0.223354	0.153613	0.0869961	0.0490479		350.2	0.0416241	0.0363784	0.0327894	0.0134406	-0.0014249		350.2	0.190358	0.190401	0.114347	0.0665456	0.0311443
350.4	0.280867	0.223129	0.153578	0.0871332	0.0486749		350.4	0.0413162	0.0361669	0.0327006	0.0133419	-0.00153575		350.4	0.190357	0.190682	0.114003	0.0666591	0.0311076
350.6	0.281032	0.222922	0.153677	0.0871295	0.0485187		350.6	0.0408565	0.0358162	0.0328973	0.0131922	-0.00183876		350.6	0.19001	0.190531	0.113862	0.0666711	0.0312933
350.8	0.281075	0.222756	0.153623	0.0866465	0.0482921		350.8	0.0404766	0.0356376	0.0328028	0.0135178	-0.00204564		350.8	0.189693	0.190502	0.113238	0.0665528	0.0313279
351	0.281127	0.222796	0.153179	0.0863361	0.0480965		351	0.0405712	0.0359509	0.0330232	0.0136472	-0.00167191		351	0.189654	0.190917	0.112964	0.0668109	0.0316256
351.2	0.281099	0.223102	0.153163	0.0863731	0.0480971		351.2	0.0406738	0.036135	0.0329771	0.0139071	-0.00153625		351.2	0.189637	0.190774	0.113002	0.0668385	0.0319663
351.4	0.28086	0.222834	0.153342	0.0862556	0.0479612		351.4	0.0402034	0.0359272	0.0330741	0.0136398	-0.0016983		351.4	0.189764	0.190964	0.112815	0.0666711	0.0316473
351.6	0.280688	0.223093	0.152918	0.0863957	0.0474975		351.6	0.0403184	0.0361901	0.0333296	0.0139387	-0.00187904		351.6	0.190132	0.191098	0.112949	0.06645	0.0313054
351.8	0.280901	0.223292	0.153176	0.0865695	0.0473865		351.8	0.0403218	0.0363711	0.0336254	0.0136961	-0.00202465		351.8	0.189962	0.190937	0.11339	0.0663872	0.0312591
352	0.280712	0.22341	0.152809	0.0867	0.047341		352	0.0405565	0.0364394	0.0338641	0.0133997	-0.00223813		352	0.190135	0.190723	0.113575	0.066089	0.0310363
352.2	0.28057	0.223245	0.152614	0.086821	0.0476196		352.2	0.0407113	0.0367942	0.0340176	0.0135935	-0.00203993		352.2	0.190382	0.190533	0.113394	0.0662396	0.030832
352.4	0.280237	0.223502	0.152272	0.0868362	0.0474711		352.4	0.0404307	0.0366425	0.0339581	0.0138187	-0.00166765		352.4	0.1906	0.190173	0.113727	0.0660378	0.0305587
352.6	0.280106	0.223821	0.152166	0.0868059	0.0473793		352.6	0.0405889	0.0368601	0.0335799	0.0137506	-0.00206283		352.6	0.190729	0.190124	0.114451	0.0661936	0.0307455
352.8	0.280105	0.223872	0.15217	0.086867	0.0475489		352.8	0.0410129	0.0365589	0.0338653	0.0138947	-0.00176753		352.8	0.190244	0.189988	0.114439	0.0660023	0.0306856
353	0.280004	0.22346	0.15238	0.0871873	0.0476601		353	0.0412816	0.0364152	0.0337346	0.014042	-0.0024211		353	0.189829	0.189983	0.114274	0.0661407	0.0305822
353.2	0.27948	0.223545	0.152739	0.0874239	0.0478265		353.2	0.0413301	0.0359228	0.0333015	0.0142239	-0.0023858		353.2	0.189995	0.189928	0.114606	0.0660169	0.0304678
353.4	0.279543	0.223656	0.152945	0.0874657	0.0477134		353.4	0.0415873	0.0360485	0.0332546	0.0143794	-0.00195826		353.4	0.189663	0.190111	0.114566	0.066072	0.0307452
353.6	0.279382	0.223447	0.15322	0.0875351	0.0481251		353.6	0.0417685	0.0361545	0.03317	0.0142318	-0.00167399		353.6	0.189403	0.19011	0.114944	0.066326	0.0304602
353.8	0.279043	0.223652	0.153254	0.0877467	0.0481774		353.8	0.0418274	0.0359773	0.0329291	0.014434	-0.00195709		353.8	0.189624	0.190207	0.11503	0.0665179	0.0306573
354	0.279097	0.223933	0.152953	0.0875135	0.0481107		354	0.0421655	0.0362449	0.032967	0.0143532	-0.00160322		354	0.189569	0.190787	0.114824	0.066056	0.0306352
354.2	0.279179	0.223934	0.153021	0.0875025	0.0485429		354.2	0.0424574	0.0361054	0.0325895	0.0143771	-0.00136429		354.2	0.189684	0.191068	0.114363	0.0662066	0.0307059
354.4	0.279246	0.223678	0.153055	0.087463	0.0488048		354.4	0.0425698	0.0361729	0.0324123	0.0141076	-0.00140987		354.4	0.1897	0.191417	0.114292	0.0665412	0.0311736
354.6	0.279634	0.224059	0.153384	0.0874359	0.0486661		354.6	0.0421892	0.0361179	0.0321752	0.0140951	-0.00124086		354.6	0.189936	0.191199	0.113931	0.0667417	0.0313555
354.8	0.280028	0.223978	0.153723	0.0870362	0.048614		354.8	0.0421063	0.0360851	0.0319612	0.0140537	-0.00134157		354.8	0.189934	0.191826	0.113299	0.0665373	0.0314017
355	0.280094	0.223832	0.154026	0.0868922	0.0487937		355	0.0418676	0.0360736	0.031921	0.0139455	-0.00113812		355	0.190437	0.191978	0.113181	0.0666758	0.0317413
355.2	0.280336	0.223872	0.1543	0.0865495	0.0491299		355.2	0.0414274	0.0357332	0.032122	0.0137345	-0.00115877		355.2	0.190664	0.191624	0.11307	0.0669293	0.0315462
355.4	0.280394	0.223893	0.154623	0.0865306	0.0488732		355.4	0.0407095	0.0353971	0.0320816	0.0132218	-0.00116686		355.4	0.190291	0.191693	0.112518	0.0663561	0.0316265
355.6	0.28072	0.224154	0.154251	0.0866043	0.0489744		355.6	0.0407434	0.0356552	0.0325377	0.0127829	-0.00117485		355.6	0.190381	0.191455	0.112569	0.0661759	0.031617
355.8	0.280681	0.22356	0.154598	0.0865381	0.0491869		355.8	0.0406528	0.035478	0.0326719	0.0128191	-0.00113629		355.8	0.189554	0.190785	0.112456	0.0659068	0.0317705
356	0.281017	0.223394	0.15413	0.0865136	0.0488288		356	0.0407754	0.0354656	0.0325984	0.0130537	-0.00175066		356	0.189942	0.190364	0.112496	0.0657669	0.0319639
356.2	0.280974	0.223529	0.154407	0.0864046	0.04903		356.2	0.0407564	0.0355743	0.0326927	0.0130828	-0.00195284		356.2	0.190201	0.190189	0.112772	0.0656997	0.0318158
356.4	0.280859	0.223374	0.154184	0.086072	0.0488454		356.4	0.0406782	0.035562	0.0326943	0.013275	-0.00194343		356.4	0.19049	0.189991	0.113176	0.0655831	0.0320018
356.6	0.281383	0.222797	0.153944	0.0860212	0.0489673		356.6	0.0405372	0.0356026	0.0327152	0.0132629	-0.00190986		356.6	0.190306	0.189829	0.113152	0.0656475	0.03217
356.8	0.281379	0.222822	0.15412	0.0858997	0.0486587		356.8	0.0408675	0.0351792	0.0328303	0.0136936	-0.001888		356.8	0.189554	0.189578	0.112828	0.0655676	0.0322421
357	0.281009	0.22287	0.154125	0.0855227	0.0484747		357	0.0407687	0.0354878	0.0324976	0.014104	-0.00219574		357	0.189841	0.189266	0.112708	0.0658604	0.0319406
357.2	0.280892	0.223157	0.153873	0.0853685	0.0485578		357.2	0.0409205	0.035354	0.0320036	0.0140273	-0.00220785		357.2	0.190088	0.189361	0.113102	0.0659245	0.0318566
357.4	0.280582	0.223029	0.153893	0.0851672	0.0486703		357.4	0.0409297	0.0359163	0.0319677	0.0144078	-0.00232863		357.4	0.189493	0.189255	0.113074	0.065951	0.031964
357.6	0.280674	0.222967	0.153968	0.0850322	0.0488741		357.6	0.0410257	0.0356215	0.0317625	0.0147525	-0.00236413		357.6	0.189647	0.189228	0.112993	0.0659127	0.0318086
357.8	0.280328	0.223232	0.154005	0.0849742	0.0488338		357.8	0.0408898	0.0354939	0.0316763	0.0151438	-0.00255294		357.8	0.189685	0.189229	0.112933	0.0655722	0.0317663
358	0.280524	0.22356	0.154041	0.0849681	0.0490154		358	0.0409809	0.0357429	0.0316452	0.015195	-0.00228484		358	0.189377	0.189363	0.11283	0.0654175	0.0316075
358.2	0.280447	0.223724	0.154182	0.0851985	0.0492942		358.2	0.041089	0.0355427	0.031485	0.0151547	-0.00232165		358.2	0.189462	0.189491	0.113053	0.0656664	0.0314416
358.4	0.280466	0.223894	0.154518	0.0850476	0.0488568		358.4	0.0405838	0.0353654	0.0315754	0.0150079	-0.00238776		358.4	0.189493	0.18978	0.113358	0.0656564	0.0313274
358.6	0.280841	0.223962	0.154625	0.0850737	0.048658		358.6	0.0402076	0.0351212	0.0315797	0.0149022	-0.00242352		358.6	0.189624	0.190106	0.113392	0.0658234	0.0309292
358.8	0.280921	0.223807	0.154726	0.0847224	0.0486425		358.8	0.0401344	0.0347746	0.0316497	0.0146046	-0.00225369		358.8	0.189544	0.19077	0.113434	0.0658393	0.0308834
359	0.280852	0.223776	0.154683	0.0845273	0.0487276		359	0.0397678	0.0343092	0.0319233	0.0143355	-0.00216474		359	0.189668	0.190871	0.113596	0.0660248	0.0309131
359.2	0.28125	0.223839	0.154658	0.0846394	0.0487183		359.2	0.0396899	0.0339583	0.0322328	0.0137666	-0.00207334		359.2	0.189492	0.191252	0.113863	0.06606	0.0307117
359.4	0.281378	0.224069	0.154669	0.0849306	0.0483142		359.4	0.0398219	0.0337838	0.0324453	0.0133444	-0.00190757		359.4	0.189239	0.191597	0.113963	0.0655614	0.0308596
359.6	0.281713	0.223864	0.154397	0.0850534	0.0483443		359.6	0.0401081	0.0336601	0.0328816	0.0131424	-0.00184898		359.6	0.189434	0.192081	0.114315	0.0655976	0.0309131
359.8	0.281674	0.223223	0.154299	0.0850954	0.0481691		359.8	0.0403378	0.0332226	0.0331048	0.013105	-0.00204179		359.8	0.189338	0.192449	0.114794	0.0656634	0.0311687
